# Supplementary material for: 5-aminosalicylic acid suppresses osteoarthritis through the OSCAR-PPARγ axis
Source: Nat Commun. 2024 Feb 3;15:1024. doi: 10.1038/s41467-024-45174-6 (PMC10838344; doi:10.1038/s41467-024-45174-6)
Supplement: Supplementary file 3 — Supplementary Datasets 1-7 [file 41467_2024_45174_MOESM3_ESM.zip › Supplementary Data 1.xlsx]

## Sheet: Supplementary Data 1
Supplementary Data 1
	FDA-approved products	DOI list
	Rifampicin	https://doi.org/10.1093/jac/13.suppl_C.23
	Hydrocortisone	http://dx.doi.org/10.1136/ard.26.4.316
	Estradiol	https://doi.org/10.1038/s41467-017-01868-8
	Verteporfin	https://doi.org/10.1016/j.bioadv.2023.213413
	Daidzein	https://doi.org/10.1007/s10067-020-04958-z
	Bazedoxifene	https://doi.org/10.1093/rheumatology/kev355
	Dopamine HCl	https://doi.org/10.1016/j.biopha.2019.109419
	Clindamycin	https://pubmed.ncbi.nlm.nih.gov/1118208/
	Diosmin	https://doi.org/10.1002/ptr.6425
	Baicalein	https://doi.org/10.3389/fphar.2021.788392
	Thalidomide	https://doi.org/10.3892/mmr.2018.8980
	Artemisinin	https://doi.org/10.1186/s11658-022-00365-1
	Dienogest	https://doi.org/10.1007/s43032-020-00453-7
	Methotrexate	https://doi.org/10.1016/S0140-6736(23)01572-6
	Ethinyl Estradiol	https://doi.org/10.1016/j.clim.2005.01.006
	Ketorolac	https://doi.org/10.1016/j.joca.2018.02.619
	Tadalafil	https://doi.org/10.1111/j.1476-5381.2011.01469.x
	Adenosine	https://doi.org/10.1038/ncomms15019
	Betamethasone	https://doi.org/10.1016/j.ocarto.2023.100382
	Cyclosporine	https://doi.org/10.3415/VCOT-10-07-0111
	Tazarotene	https://doi.org/10.1016/j.joca.2023.01.476
	Clotrimazole	http://dx.doi.org/10.1136/ard.39.5.469
	Tizoxanide	https://doi.org/10.1016/j.heliyon.2023.e19472
	Methylprednisolone	https://doi.org/10.1097/MD.0000000000010240
	Flurbiprofen	https://doi.org/10.1111/1756-185X.14307
	Saxagliptin	https://doi.org/10.1080/21691401.2019.1647223
	Apixaban	https://doi.org/10.1007/s10787-020-00693-8
	Allopurinol	https://doi.org/10.1016/j.ijbiomac.2018.06.047
	Tretinoin	https://doi.org/10.1155/2021/4504155
	Disulfiram	https://doi.org/10.1186/s13018-021-02262-3
	Prednisone	https://doi.org/10.1016/S0140-6736(19)32489-4
	Nebivolol	https://doi.org/10.1007/s12192-017-0805-x
	Acetylcysteine	https://doi.org/10.1186/s12891-020-03562-1
	Erythromycin	https://doi.org/10.1016/j.bcp.2019.03.014
	Indomethacin	https://doi.org/10.3109/17453677908989752
	Oxytetracycline	https://doi.org/10.1007/s00774-010-0179-y
	Piroxicam	https://pubmed.ncbi.nlm.nih.gov/6345167/
	Telmisartan	https://doi.org/10.1021/acsomega.1c01170
	Amlodipine	https://doi.org/10.1080/17512433.2018.1540299
	Carvedilol	https://doi.org/10.1016/j.bbrc.2016.10.032
	Berberine	https://doi.org/10.1016/j.joca.2021.10.004
	Curcumin	https://www.ncbi.nlm.nih.gov/pmc/articles/PMC9605491/
	Meloxicam	https://doi.org/10.1001/archinte.160.19.2947
	Erdosteine	https://doi.org/10.1016/j.ejphar.2020.172925
	Triamcinolone	https://doi.org/10.1186/s12891-023-06191-6
	Dipyridamole	https://doi.org/10.2165/00128413-200816590-00018
	Amlodipine	https://doi.org/10.1080/17512433.2018.1540299
	Uridine	https://doi.org/10.1080/15384101.2021.2010170
	Nimesulide	https://doi.org/10.1111/j.1742-1241.2007.01453.x
	Metronidazole	https://doi.org/10.1136/pgmj.58.675.20
	Levofloxacin	https://doi.org/10.1016/j.ijantimicag.2016.03.003
	Memantine	https://doi.org/10.1016/j.biopha.2017.04.054
	Rebamipide	https://doi.org/10.1016/j.joca.2012.08.002
	Niacinamide	https://doi.org/10.1007/BF02252945
	Doxycycline	https://doi/org/10.1002/art.21122
	Vitamin B12	https://doi.org/10.3390/nu15071636
	Mometasone furoate	https://doi.org/10.2174/1567201817666200917124759
	Aspartame	https://doi.org/10.1016/S0009-9236(98)90109-6
	Lornoxicam	https://doi.org/10.2165/00044011-200424040-00004
	Captopril	https://www.ncbi.nlm.nih.gov/pmc/articles/PMC4612854/
	Natural product (MCE Library)
	Morin hydrate	https://doi.org/10.1016/j.intimp.2011.12.024
	Apigenin	https://doi.org/10.3390/molecules28072915
	Berberine	https://doi.org/10.1016/j.joca.2021.10.004
	Formononetin	https://doi.org/10.1016/j.intimp.2022.109309
	Honokiol	https://doi.org/10.1254/jphs.10070FP
	Luteolin	https://doi.org/10.1016/j.biopha.2018.09.161
	Naringin	https://doi.org/10.1007/s10753-015-0260-8
	Oxymatrine	https://doi.org/10.1111/jcmm.13674
	Rutaecarpine	https://doi.org/10.3892/ijmm.2023.5300
	Sinomenine	https://doi.org/10.1016/j.intimp.2019.105715
	Arbutin	https://doi.org/10.1016/j.mtbio.2022.100370
	Magnolol	https://doi.org/10.3389/fphar.2019.00393
	Paeonol	https://doi.org/10.1139/cjpp-2021-0319
	Rutin	https://doi.org/10.1089/dna.2021.1182
	Artesunate	https://doi.org/10.1093/hmg/ddac293
	Bilobalide	https://doi.org/10.3389/fphar.2022.783506
	Icariin	https://doi.org/10.3389/fphar.2022.811808
	Salicin	https://doi.org/10.1038/s12276-022-00879-w
	Tangeretin	https://doi.org/10.1016/j.phymed.2022.153928
	Asiatic acid	https://doi.org/10.1186/s13075-020-02193-0
	Caffeic acid	https://doi.org/10.1016/j.biopha.2018.07.161
	Diosmin	https://doi.org/10.1002/ptr.6425
	Nobiletin	https://doi.org/10.3389/fphar.2019.00570
	Phloretin	https://doi.org/10.1039/C7FO01199G
	Sclareol	https://pubmed.ncbi.nlm.nih.gov/26045743/
	Tanshinone I	https://doi.org/10.2147/DDDT.S216596
	Chlorogenic acid	https://doi.org/10.3892/mmr.2017.6698
	Kaempferol	https://doi.org/10.12659/MSM.902491
	Oleanolic acid	https://doi.org/10.1155/2020/7517219
	Baicalein	https://doi.org/10.1111/jcmm.16538
	Chrysin	https://doi.org/10.3892/mmr.2018.9724
	Emodin	https://doi.org/10.1016/j.intimp.2018.05.026
	Myricetin	https://doi.org/10.1016/j.joca.2018.02.181
	Oridonin	https://doi.org/10.1016/j.intimp.2019.01.049
	Piperine	https://doi.org/10.1016/j.intimp.2013.06.025
	Shikimic acid	https://doi.org/10.3389/fphar.2021.634822
	Enoxolone	https://doi.org/10.5114/aoms.2020.93211
	Hesperetin	https://doi.org/10.1039/C9FO02552A
	Myricitrin	https://doi.org/10.1016/j.intimp.2020.106511
	Puerarin	https://doi.org/10.1002/ptr.6988
	Silibinin	https://doi.org/10.18632/oncotarget.20587
	Cryptotanshinone	https://doi.org/10.1016/j.omtn.2018.02.001
	Fisetin	https://doi.org/10.1016/j.intimp.2017.02.009
	Hesperidin	https://doi.org/10.3892/etm.2018.6616
	Limonin	https://doi.org/10.1155/2021/7292512
	Osthole	https://doi.org/10.1016/j.ejphar.2019.172799
	Quercetin	https://doi.org/10.1111/jcmm.17672
	Silymarin	https://pubmed.ncbi.nlm.nih.gov/19139781/
	Ursolic acid	https://doi.org/10.1016/j.biopha.2020.110568
	Salidroside	https://doi.org/10.2147/DDDT.S242862
	Dioscin	https://doi.org/10.1186/s12950-023-00339-w
	Diosmetin	https://doi.org/10.1016/j.cbi.2022.110311
	Dihydromyricetin	https://doi.org/10.7150/ijbs.27746
	Triptolide	https://doi.org/10.1093/jpp/rgab182
	Gastrodin	https://doi.org/10.1016/j.biopha.2017.10.067
	Sesamin	https://doi.org/10.18632/oncotarget.13360
	Tetrandrine	https://doi.org/10.1007/s11596-023-2725-6
	Sorbitol	https://doi.org/10.55860/PCIG5023
	Isoliquiritigenin	https://doi.org/10.1038/s41598-018-19162-y
	Apocynin	https://doi.org/10.1016/j.joca.2021.02.464
	Naringenin	https://doi.org/10.1016/j.phymed.2022.154330
	Sophocarpine	https://doi.org/10.1016/j.intimp.2018.11.046
	Biochanin A	https://doi.org/10.1016/j.biopha.2022.113915
	Quercetin	https://doi.org/10.1111/jcmm.17672
