# Supplementary material for: 5-aminosalicylic acid suppresses osteoarthritis through the OSCAR-PPARγ axis
Source: Nat Commun. 2024 Feb 3;15:1024. doi: 10.1038/s41467-024-45174-6 (PMC10838344; doi:10.1038/s41467-024-45174-6)
Supplement: Supplementary file 3 — Supplementary Datasets 1-7 [file 41467_2024_45174_MOESM3_ESM.zip › Supplementary Data 2.xlsx]

## Sheet: up DEGs(682)
Supplementary Data 2
ENTREZID	SYMBOL	ENSEMBL ID	GENE Description
16414	Itgb2	ENSMUSG00000000290	integrin beta 2
12716	Ckmt1	ENSMUSG00000000308	creatine kinase, mitochondrial 1, ubiquitous
16818	Lck	ENSMUSG00000000409	lymphocyte protein tyrosine kinase
50723	Icosl	ENSMUSG00000000732	icos ligand
16161	Il12rb1	ENSMUSG00000000791	interleukin 12 receptor, beta 1
114479	Slc5a5	ENSMUSG00000000792	solute carrier family 5 (sodium iodide symporter), member 5
140493	Kcnn3	ENSMUSG00000000794	potassium intermediate/small conductance calcium-activated channel, subfamily N, member 3
14025	Bcl11a	ENSMUSG00000000861	B cell CLL/lymphoma 11A (zinc finger protein)
20302	Ccl3	ENSMUSG00000000982	chemokine (C-C motif) ligand 3
216859	Acap1	ENSMUSG00000001588	ArfGAP with coiled-coil, ankyrin repeat and PH domains 1
15422	Hoxc13	ENSMUSG00000001655	homeobox C13
15425	Hoxc6	ENSMUSG00000001661	homeobox C6
14871	Gstt1	ENSMUSG00000001663	glutathione S-transferase, theta 1
103140	Gstt3	ENSMUSG00000001665	glutathione S-transferase, theta 3
13202	Ddt	ENSMUSG00000001666	D-dopachrome tautomerase
22371	Vwf	ENSMUSG00000001930	Von Willebrand factor
16541	Napsa	ENSMUSG00000002204	napsin A aspartic peptidase
71887	Ppm1j	ENSMUSG00000002228	protein phosphatase 1J
12491	Cd36	ENSMUSG00000002944	CD36 molecule
67331	Atp8b3	ENSMUSG00000003341	ATPase, class I, type 8B, member 3
12308	Calb2	ENSMUSG00000003657	calbindin 2
53867	Col5a3	ENSMUSG00000004098	collagen, type V, alpha 3
12290	Cacna1e	ENSMUSG00000004110	calcium channel, voltage-dependent, R type, alpha 1E subunit
14009	Etv1	ENSMUSG00000004151	ets variant 1
16581	Kifc2	ENSMUSG00000004187	kinesin family member C2
15170	Ptpn6	ENSMUSG00000004266	protein tyrosine phosphatase, non-receptor type 6
16160	Il12b	ENSMUSG00000004296	interleukin 12b
53417	Hif3a	ENSMUSG00000004328	hypoxia inducible factor 3, alpha subunit
16156	Il11	ENSMUSG00000004371	interleukin 11
14389	Gab2	ENSMUSG00000004508	growth factor receptor bound protein 2-associated protein 2
18654	Pgf	ENSMUSG00000004791	placental growth factor
26415	Mapk13	ENSMUSG00000004864	mitogen-activated protein kinase 13
71803	Slc25a18	ENSMUSG00000004902	solute carrier family 25 (mitochondrial carrier), member 18
53420	Syt5	ENSMUSG00000004961	synaptotagmin V
117591	Slc2a9	ENSMUSG00000005107	solute carrier family 2 (facilitated glucose transporter), member 9
14465	Gata6	ENSMUSG00000005836	GATA binding protein 6
96875	Prg4	ENSMUSG00000006014	proteoglycan 4 (megakaryocyte stimulating factor, articular superficial zone protein)
21687	Tek	ENSMUSG00000006386	TEK receptor tyrosine kinase
240913	Adamts4	ENSMUSG00000006403	a disintegrin-like and metallopeptidase (reprolysin type) with thrombospondin type 1 motif, 4
13115	Cyp27b1	ENSMUSG00000006724	cytochrome P450, family 27, subfamily b, polypeptide 1
94179	Krt23	ENSMUSG00000006777	keratin 23
15114	Hap1	ENSMUSG00000006930	huntingtin-associated protein 1
20974	Syngr3	ENSMUSG00000007021	synaptogyrin 3
27762	Vwa7	ENSMUSG00000007030	von Willebrand factor A domain containing 7
12943	Pcdha10	ENSMUSG00000007440	protocadherin alpha 10
330790	Hapln4	ENSMUSG00000007594	hyaluronan and proteoglycan link protein 4
13371	Dio2	ENSMUSG00000007682	deiodinase, iodothyronine, type II
208982	Hmgcll1	ENSMUSG00000007908	3-hydroxymethyl-3-methylglutaryl-Coenzyme A lyase-like 1
18987	Pou2f2	ENSMUSG00000008496	POU domain, class 2, transcription factor 2
56615	Mgst1	ENSMUSG00000008540	microsomal glutathione S-transferase 1
268859	Rbfox1	ENSMUSG00000008658	RNA binding protein, fox-1 homolog (C. elegans) 1
75886	Gstt4	ENSMUSG00000009093	glutathione S-transferase, theta 4
19130	Prox1	ENSMUSG00000010175	prospero homeobox 1
11565	Adssl1	ENSMUSG00000011148	adenylosuccinate synthetase like 1
63872	Zfp296	ENSMUSG00000011267	zinc finger protein 296
80297	Sptbn4	ENSMUSG00000011751	spectrin beta, non-erythrocytic 4
74568	Mlkl	ENSMUSG00000012519	mixed lineage kinase domain-like
16560	Kif1a	ENSMUSG00000014602	kinesin family member 1A
13388	Dll1	ENSMUSG00000014773	delta like canonical Notch ligand 1
13058	Cybb	ENSMUSG00000015340	cytochrome b-245, beta polypeptide
12522	Cd83	ENSMUSG00000015396	CD83 antigen
56431	Dstn	ENSMUSG00000015932	destrin
12614	Celsr1	ENSMUSG00000016028	cadherin, EGF LAG seven-pass G-type receptor 1
60533	Cd274	ENSMUSG00000016496	CD274 antigen
329244	Il19	ENSMUSG00000016524	interleukin 19
226419	Dyrk3	ENSMUSG00000016526	dual-specificity tyrosine-(Y)-phosphorylation regulated kinase 3
21939	Cd40	ENSMUSG00000017652	CD40 antigen
18612	Etv4	ENSMUSG00000017724	ets variant 4
17395	Mmp9	ENSMUSG00000017737	matrix metallopeptidase 9
57138	Slc12a5	ENSMUSG00000017740	solute carrier family 12, member 5
72318	Cyth4	ENSMUSG00000018008	cytohesin 4
14566	Gdf9	ENSMUSG00000018238	growth differentiation factor 9
103712	6330403K07Rik	ENSMUSG00000018451	RIKEN cDNA 6330403K07 gene
11541	Adora2b	ENSMUSG00000018500	adenosine A2b receptor
21386	Tbx3	ENSMUSG00000018604	T-box 3
16869	Lhx1	ENSMUSG00000018698	LIM homeobox protein 1
12514	Cd68	ENSMUSG00000018774	CD68 antigen
12981	Csf2	ENSMUSG00000018916	colony stimulating factor 2 (granulocyte-macrophage)
629303	Heatr9	ENSMUSG00000018925	HEAT repeat containing 9
11670	Aldh3a1	ENSMUSG00000019102	aldehyde dehydrogenase family 3, subfamily A1
238323	Rps6kl1	ENSMUSG00000019235	ribosomal protein S6 kinase-like 1
71584	Gdpd2	ENSMUSG00000019359	glycerophosphodiester phosphodiesterase domain containing 2
21948	Cd70	ENSMUSG00000019489	CD70 antigen
13496	Arid3a	ENSMUSG00000019564	AT rich interactive domain 3A (BRIGHT-like)
21929	Tnfaip3	ENSMUSG00000019850	tumor necrosis factor, alpha-induced protein 3
64058	Perp	ENSMUSG00000019851	PERP, TP53 apoptosis effector
12140	Fabp7	ENSMUSG00000019874	fatty acid binding protein 7, brain
67405	Nts	ENSMUSG00000019890	neurotensin
103098	Slc6a15	ENSMUSG00000019894	solute carrier family 6 (neurotransmitter transporter), member 15
67603	Dusp6	ENSMUSG00000019960	dual specificity phosphatase 6
26464	Vnn3	ENSMUSG00000020010	vanin 3
15109	Hal	ENSMUSG00000020017	histidine ammonia lyase
216225	Slc5a8	ENSMUSG00000020062	solute carrier family 5 (iodide transporter), member 8
19073	Srgn	ENSMUSG00000020077	serglycin
56193	Plek	ENSMUSG00000020120	pleckstrin
21664	Phlda1	ENSMUSG00000020205	pleckstrin homology like domain, family A, member 1
73914	Irak3	ENSMUSG00000020227	interleukin-1 receptor-associated kinase 3
76884	Cyfip2	ENSMUSG00000020340	cytoplasmic FMR1 interacting protein 2
14257	Flt4	ENSMUSG00000020357	FMS-like tyrosine kinase 4
57783	Tnip1	ENSMUSG00000020400	TNFAIP3 interacting protein 1
22271	Upp1	ENSMUSG00000020407	uridine phosphorylase 1
76820	Cyria	ENSMUSG00000020589	CYFIP related Rac1 interactor A
58185	Rsad2	ENSMUSG00000020641	radical S-adenosyl methionine domain containing 2
23985	Slc26a4	ENSMUSG00000020651	solute carrier family 26, member 4
16416	Itgb3	ENSMUSG00000020689	integrin beta 3
67338	Rffl	ENSMUSG00000020696	ring finger and FYVE like domain containing protein
270893	Tmem132e	ENSMUSG00000020701	transmembrane protein 132E
75870	Tcam1	ENSMUSG00000020712	testicular cell adhesion molecule 1
217344	Rhbdf2	ENSMUSG00000020806	rhomboid 5 homolog 2
18126	Nos2	ENSMUSG00000020826	nitric oxide synthase 2, inducible
216961	Coro6	ENSMUSG00000020836	coronin 6
15417	Hoxb9	ENSMUSG00000020875	homeobox B9
320207	Pik3r5	ENSMUSG00000020901	phosphoinositide-3-kinase regulatory subunit 5
12810	Coch	ENSMUSG00000020953	cochlin
22095	Tshr	ENSMUSG00000020963	thyroid stimulating hormone receptor
18035	Nfkbia	ENSMUSG00000021025	nuclear factor of kappa light polypeptide gene enhancer in B cells inhibitor, alpha
664883	Nova1	ENSMUSG00000021047	NOVA alternative splicing regulator 1
12062	Bdkrb2	ENSMUSG00000021070	bradykinin receptor, beta 2
11847	Arg2	ENSMUSG00000021125	arginase type II
14706	Gng4	ENSMUSG00000021303	guanine nucleotide binding protein (G protein), gamma 4
20706	Serpinb9b	ENSMUSG00000021403	serine (or cysteine) peptidase inhibitor, clade B, member 9b
13488	Drd1	ENSMUSG00000021478	dopamine receptor D1
114304	Slc28a3	ENSMUSG00000021553	solute carrier family 28 (sodium-coupled nucleoside transporter), member 3
78771	Mctp1	ENSMUSG00000021596	multiple C2 domains, transmembrane 1
14064	F2rl2	ENSMUSG00000021675	coagulation factor II (thrombin) receptor-like 2
52882	Rgs7bp	ENSMUSG00000021719	regulator of G-protein signalling 7 binding protein
14165	Fgf10	ENSMUSG00000021732	fibroblast growth factor 10
14180	Fgf9	ENSMUSG00000021974	fibroblast growth factor 9
21943	Tnfsf11	ENSMUSG00000022015	tumor necrosis factor (ligand) superfamily, member 11
380924	Olfm4	ENSMUSG00000022026	olfactomedin 4
14573	Gdnf	ENSMUSG00000022144	glial cell line derived neurotrophic factor
23880	Fyb	ENSMUSG00000022148	FYN binding protein
14942	Gzme	ENSMUSG00000022156	granzyme E
17231	Mcpt8	ENSMUSG00000022157	mast cell protease 8
140743	Rem2	ENSMUSG00000022176	rad and gem related GTP binding protein 2
50934	Slc7a8	ENSMUSG00000022180	solute carrier family 7 (cationic amino acid transporter, y+ system), member 8
104110	Adcy4	ENSMUSG00000022220	adenylate cyclase 4
67434	Ankrd33b	ENSMUSG00000022237	ankyrin repeat domain 33B
18163	Ctnnd2	ENSMUSG00000022240	catenin (cadherin associated protein), delta 2
239420	Csmd3	ENSMUSG00000022311	CUB and Sushi multiple domains 3
268807	Klhl38	ENSMUSG00000022357	kelch-like 38
20972	Syngr1	ENSMUSG00000022415	synaptogyrin 1
11658	Alcam	ENSMUSG00000022636	activated leukocyte cell adhesion molecule
17470	Cd200	ENSMUSG00000022661	CD200 antigen
20440	St6gal1	ENSMUSG00000022885	beta galactoside alpha 2,6 sialyltransferase 1
54720	Rcan1	ENSMUSG00000022951	regulator of calcineurin 1
22410	Wnt10b	ENSMUSG00000022996	wingless-type MMTV integration site family, member 10B
13363	Dhh	ENSMUSG00000023000	desert hedgehog
15370	Nr4a1	ENSMUSG00000023034	nuclear receptor subfamily 4, group A, member 1
16668	Krt18	ENSMUSG00000023043	keratin 18
12575	Cdkn1a	ENSMUSG00000023067	cyclin-dependent kinase inhibitor 1A (P21)
11423	Ache	ENSMUSG00000023328	acetylcholinesterase
17858	Mx2	ENSMUSG00000023341	MX dynamin-like GTPase 2
240047	Mmp25	ENSMUSG00000023903	matrix metallopeptidase 25
12311	Calcr	ENSMUSG00000023964	calcitonin receptor
83433	Trem2	ENSMUSG00000023992	triggering receptor expressed on myeloid cells 2
11307	Abcg1	ENSMUSG00000024030	ATP binding cassette subfamily G member 1
70536	Qpct	ENSMUSG00000024084	glutaminyl-peptide cyclotransferase (glutaminyl cyclase)
13506	Dsc2	ENSMUSG00000024331	desmocollin 2
74002	Psd2	ENSMUSG00000024347	pleckstrin and Sec7 domain containing 2
53603	Tslp	ENSMUSG00000024379	thymic stromal lymphopoietin
11629	Aif1	ENSMUSG00000024397	allograft inflammatory factor 1
21926	Tnf	ENSMUSG00000024401	tumor necrosis factor
72747	Ttc39c	ENSMUSG00000024424	tetratricopeptide repeat domain 39C
105853	Mal2	ENSMUSG00000024479	mal, T cell differentiation protein 2
74574	Lvrn	ENSMUSG00000024481	laeverin
58801	Pmaip1	ENSMUSG00000024521	phorbol-12-myristate-13-acetate-induced protein 1
20689	Sall3	ENSMUSG00000024565	spalt like transcription factor 3
18552	Pcsk5	ENSMUSG00000024713	proprotein convertase subtilisin/kexin type 5
65221	Slc15a3	ENSMUSG00000024737	solute carrier family 15, member 3
54525	Syt7	ENSMUSG00000024743	synaptotagmin VII
70166	Lipn	ENSMUSG00000024770	lipase, family member N
18739	Pitpnm1	ENSMUSG00000024851	phosphatidylinositol transfer protein, membrane-associated 1
18719	Pip5k1b	ENSMUSG00000024867	phosphatidylinositol-4-phosphate 5-kinase, type 1 beta
13380	Dkk1	ENSMUSG00000024868	dickkopf WNT signaling pathway inhibitor 1
18426	Ovol1	ENSMUSG00000024922	ovo like zinc finger 1
15242	Hhex	ENSMUSG00000024986	hematopoietically expressed homeobox
24087	Tll2	ENSMUSG00000025013	tolloid-like 2
20562	Slit1	ENSMUSG00000025020	slit guidance ligand 1
68214	Gsto2	ENSMUSG00000025069	glutathione S-transferase omega 2
59058	Bhlhe22	ENSMUSG00000025128	basic helix-loop-helix family, member e22
16404	Itga7	ENSMUSG00000025348	integrin alpha 7
11302	Aatk	ENSMUSG00000025375	apoptosis-associated tyrosine kinase
54123	Irf7	ENSMUSG00000025498	interferon regulatory factor 7
57913	Pidd1	ENSMUSG00000025507	p53 induced death domain protein 1
11689	Alox5	ENSMUSG00000025701	arachidonate 5-lipoxygenase
16193	Il6	ENSMUSG00000025746	interleukin 6
83691	Crispld1	ENSMUSG00000025776	cysteine-rich secretory protein LCCL domain containing 1
80752	Fam20c	ENSMUSG00000025854	FAM20C, golgi associated secretory pathway kinase
17919	Myo5b	ENSMUSG00000025885	myosin VB
20617	Snca	ENSMUSG00000025889	synuclein, alpha
19888	Rp1	ENSMUSG00000025900	retinitis pigmentosa 1 (human)
227059	Slc39a10	ENSMUSG00000025986	solute carrier family 39 (zinc transporter), member 10
56363	Tmeff2	ENSMUSG00000026109	transmembrane protein with EGF-like and two follistatin-like domains 2
20297	Ccl20	ENSMUSG00000026166	chemokine (C-C motif) ligand 20
18802	Plcd4	ENSMUSG00000026173	phospholipase C, delta 4
18173	Slc11a1	ENSMUSG00000026177	solute carrier family 11 (proton-coupled divalent metal ion transporters), member 1
19275	Ptprn	ENSMUSG00000026204	protein tyrosine phosphatase, receptor type, N
19735	Rgs2	ENSMUSG00000026360	regulator of G-protein signaling 2
26424	Nr5a2	ENSMUSG00000026398	nuclear receptor subfamily 5, group A, member 2
240752	Pik3c2b	ENSMUSG00000026447	phosphatidylinositol-4-phosphate 3-kinase catalytic subunit type 2 beta
19734	Rgs16	ENSMUSG00000026475	regulator of G-protein signaling 16
11910	Atf3	ENSMUSG00000026628	activating transcription factor 3
19737	Rgs5	ENSMUSG00000026678	regulator of G-protein signaling 5
22164	Tnfsf4	ENSMUSG00000026700	tumor necrosis factor (ligand) superfamily, member 4
69987	Spaca9	ENSMUSG00000026809	sperm acrosome associated 9
227731	Slc25a25	ENSMUSG00000026819	solute carrier family 25 (mitochondrial carrier, phosphate carrier), member 25
18227	Nr4a2	ENSMUSG00000026826	nuclear receptor subfamily 4, group A, member 2
69327	1700007K13Rik	ENSMUSG00000026831	RIKEN cDNA 1700007K13 gene
23928	Lamc3	ENSMUSG00000026840	laminin gamma 3
77996	Cutal	ENSMUSG00000026870	cutA divalent cation tolerance homolog-like
22029	Traf1	ENSMUSG00000026875	TNF receptor-associated factor 1
14133	Fcna	ENSMUSG00000026938	ficolin A
54448	Il36a	ENSMUSG00000026984	interleukin 36A
16401	Itga4	ENSMUSG00000027009	integrin alpha 4
228413	Prrg4	ENSMUSG00000027171	proline rich Gla (G-carboxyglutamic acid) 4 (transmembrane)
54485	Dll4	ENSMUSG00000027314	delta like canonical Notch ligand 4
20732	Spint1	ENSMUSG00000027315	serine protease inhibitor, Kunitz type 1
228608	Smox	ENSMUSG00000027333	spermine oxidase
12156	Bmp2	ENSMUSG00000027358	bone morphogenetic protein 2
16175	Il1a	ENSMUSG00000027399	interleukin 1 alpha
17064	Cd93	ENSMUSG00000027435	CD93 antigen
228785	Mylk2	ENSMUSG00000027470	myosin, light polypeptide kinase 2, skeletal muscle
20257	Stmn2	ENSMUSG00000027500	stathmin-like 2
58203	Zbp1	ENSMUSG00000027514	Z-DNA binding protein 1
19124	Procr	ENSMUSG00000027611	protein C receptor, endothelial
20482	Skil	ENSMUSG00000027660	SKI-like
22065	Trpc3	ENSMUSG00000027716	transient receptor potential cation channel, subfamily C, member 3
20713	Serpini1	ENSMUSG00000027834	serine (or cysteine) peptidase inhibitor, clade I, member 1
18049	Ngf	ENSMUSG00000027859	nerve growth factor
71325	Tchhl1	ENSMUSG00000027908	trichohyalin-like 1
74175	Crct1	ENSMUSG00000027913	cysteine-rich C-terminal 1
66195	Lce1g	ENSMUSG00000027919	late cornified envelope 1G
71519	Cyp2u1	ENSMUSG00000027983	cytochrome P450, family 2, subfamily u, polypeptide 1
24088	Tlr2	ENSMUSG00000027995	toll-like receptor 2
242341	Atp6v0d2	ENSMUSG00000028238	ATPase, H+ transporting, lysosomal V0 subunit D2
52187	Rragd	ENSMUSG00000028278	Ras-related GTP binding D
13841	Epha7	ENSMUSG00000028289	Eph receptor A7
18124	Nr4a3	ENSMUSG00000028341	nuclear receptor subfamily 4, group A, member 3
21949	Tnfsf8	ENSMUSG00000028362	tumor necrosis factor (ligand) superfamily, member 8
21923	Tnc	ENSMUSG00000028364	tenascin C
21350	Tal2	ENSMUSG00000028417	T cell acute lymphocytic leukemia 2
52076	Tmem38b	ENSMUSG00000028420	transmembrane protein 38B
18578	Pde4b	ENSMUSG00000028525	phosphodiesterase 4B, cAMP specific
11876	Artn	ENSMUSG00000028539	artemin
242735	Lrrc38	ENSMUSG00000028584	leucine rich repeat containing 38
21938	Tnfrsf1b	ENSMUSG00000028599	tumor necrosis factor receptor superfamily, member 1b
622480	Spocd1	ENSMUSG00000028784	SPOC domain containing 1
269589	Sytl1	ENSMUSG00000028860	synaptotagmin-like 1
15234	Hgf	ENSMUSG00000028864	hepatocyte growth factor
21942	Tnfrsf9	ENSMUSG00000028965	tumor necrosis factor receptor superfamily, member 9
230903	Fbxo44	ENSMUSG00000029001	F-box protein 44
12494	Cd38	ENSMUSG00000029084	CD38 antigen
19126	Prom1	ENSMUSG00000029086	prominin 1
231148	Ablim2	ENSMUSG00000029095	actin-binding LIM protein 2
269643	Ppp2r2c	ENSMUSG00000029120	protein phosphatase 2, regulatory subunit B, gamma
21682	Tec	ENSMUSG00000029217	tec protein tyrosine kinase
20750	Spp1	ENSMUSG00000029304	secreted phosphoprotein 1
110075	Bmp3	ENSMUSG00000029335	bone morphogenetic protein 3
20311	Cxcl5	ENSMUSG00000029371	chemokine (C-X-C motif) ligand 5
13874	Ereg	ENSMUSG00000029377	epiregulin
11839	Areg	ENSMUSG00000029378	amphiregulin
330122	Cxcl3	ENSMUSG00000029379	chemokine (C-X-C motif) ligand 3
14825	Cxcl1	ENSMUSG00000029380	chemokine (C-X-C motif) ligand 1
19023	Ppef2	ENSMUSG00000029410	protein phosphatase, EF hand calcium-binding domain 2
17329	Cxcl9	ENSMUSG00000029417	chemokine (C-X-C motif) ligand 9
231727	B3gnt4	ENSMUSG00000029431	UDP-GlcNAc:betaGal beta-1,3-N-acetylglucosaminyltransferase 4
23962	Oasl2	ENSMUSG00000029561	2'-5' oligoadenylate synthetase-like 2
16873	Lhx5	ENSMUSG00000029595	LIM homeobox protein 5
70717	Medag	ENSMUSG00000029659	mesenteric estrogen dependent adipogenesis
13113	Cyp3a13	ENSMUSG00000029727	cytochrome P450, family 3, subfamily a, polypeptide 13
27056	Irf5	ENSMUSG00000029771	interferon regulatory factor 5
93695	Gpnmb	ENSMUSG00000029816	glycoprotein (transmembrane) nmb
109648	Npy	ENSMUSG00000029819	neuropeptide Y
60531	Npvf	ENSMUSG00000029831	neuropeptide VF precursor
18025	Nfe2l3	ENSMUSG00000029832	nuclear factor, erythroid derived 2, like 3
239650	Ccdc184	ENSMUSG00000029875	coiled-coil domain containing 184
16206	Lrig1	ENSMUSG00000030029	leucine-rich repeats and immunoglobulin-like domains 1
50501	Prok2	ENSMUSG00000030069	prokineticin 2
24110	Usp18	ENSMUSG00000030107	ubiquitin specific peptidase 18
14411	Slc6a12	ENSMUSG00000030109	solute carrier family 6 (neurotransmitter transporter, betaine/GABA), member 12
56619	Clec4e	ENSMUSG00000030142	C-type lectin domain family 4, member e
108078	Olr1	ENSMUSG00000030162	oxidized low density lipoprotein (lectin-like) receptor 1
16633	Klra2	ENSMUSG00000030187	killer cell lectin-like receptor, subfamily A, member 2
93746	Gprc5d	ENSMUSG00000030205	G protein-coupled receptor, family C, group 5, member D
232441	Rerg	ENSMUSG00000030222	RAS-like, estrogen-regulated, growth-inhibitor
20449	St8sia1	ENSMUSG00000030283	ST8 alpha-N-acetyl-neuraminide alpha-2,8-sialyltransferase 1
212516	Efcab12	ENSMUSG00000030321	EF-hand calcium binding domain 12
57776	Ttyh1	ENSMUSG00000030428	tweety family member 1
11819	Nr2f2	ENSMUSG00000030551	nuclear receptor subfamily 2, group F, member 2
78444	Pgpep1l	ENSMUSG00000030553	pyroglutamyl-peptidase I-like
67800	Dgat2	ENSMUSG00000030747	diacylglycerol O-acyltransferase 2
20128	Trim30a	ENSMUSG00000030921	tripartite motif-containing 30A
56774	Slc6a14	ENSMUSG00000031089	solute carrier family 6 (neurotransmitter transporter), member 14
18715	Pim2	ENSMUSG00000031155	proviral integration site 2
80903	Fgf16	ENSMUSG00000031230	fibroblast growth factor 16
11605	Gla	ENSMUSG00000031266	galactosidase, alpha
16165	Il13ra2	ENSMUSG00000031289	interleukin 13 receptor, alpha 2
75767	Rab11fip1	ENSMUSG00000031488	RAB11 family interacting protein 1 (class I)
19332	Rab20	ENSMUSG00000031504	RAB20, member RAS oncogene family
319520	Dusp4	ENSMUSG00000031530	dual specificity phosphatase 4
11988	Slc7a2	ENSMUSG00000031596	solute carrier family 7 (cationic amino acid transporter, y+ system), member 2
110784	Nr3c2	ENSMUSG00000031618	nuclear receptor subfamily 3, group C, member 2
15439	Hp	ENSMUSG00000031722	haptoglobin
17751	Mt3	ENSMUSG00000031760	metallothionein 3
20312	Cx3cl1	ENSMUSG00000031778	chemokine (C-X3-C motif) ligand 1
26457	Slc27a1	ENSMUSG00000031808	solute carrier family 27 (fatty acid transporter), member 1
12554	Cdh13	ENSMUSG00000031841	cadherin 13
234673	Ces2e	ENSMUSG00000031886	carboxylesterase 2E
244698	Hephl1	ENSMUSG00000031936	hephaestin-like 1
19143	St14	ENSMUSG00000031995	suppression of tumorigenicity 14 (colon carcinoma)
22068	Trpc6	ENSMUSG00000031997	transient receptor potential cation channel, subfamily C, member 6
235345	Hoatz	ENSMUSG00000032057	HOATZ cilia and flagella associated protein
114873	Dscaml1	ENSMUSG00000032087	DS cell adhesion molecule like 1
19649	Robo3	ENSMUSG00000032128	roundabout guidance receptor 3
74090	Paqr5	ENSMUSG00000032278	progestin and adipoQ receptor family member V
94180	Acsbg1	ENSMUSG00000032281	acyl-CoA synthetase bubblegum family member 1
108153	Adamts7	ENSMUSG00000032363	a disintegrin-like and metallopeptidase (reprolysin type) with thrombospondin type 1 motif, 7
23959	Nt5e	ENSMUSG00000032420	5' nucleotidase, ecto
19660	Rbp2	ENSMUSG00000032454	retinol binding protein 2, cellular
19225	Ptgs2	ENSMUSG00000032487	prostaglandin-endoperoxide synthase 2
20271	Scn5a	ENSMUSG00000032511	sodium channel, voltage-gated, type V, alpha
12424	Cck	ENSMUSG00000032532	cholecystokinin
56318	Acpp	ENSMUSG00000032561	acid phosphatase, prostate
102626	Mapkapk3	ENSMUSG00000032577	mitogen-activated protein kinase-activated protein kinase 3
12700	Cish	ENSMUSG00000032578	cytokine inducible SH2-containing protein
15235	Mst1	ENSMUSG00000032591	macrophage stimulating 1 (hepatocyte growth factor-like)
216799	Nlrp3	ENSMUSG00000032691	NLR family, pyrin domain containing 3
67246	Resf1	ENSMUSG00000032712	retroelement silencing factor 1
18442	P2ry2	ENSMUSG00000032860	purinergic receptor P2Y, G-protein coupled 2
14872	Gstt2	ENSMUSG00000033318	glutathione S-transferase, theta 2
210933	Adgrb3	ENSMUSG00000033569	adhesion G protein-coupled receptor B3
11551	Adra2a	ENSMUSG00000033717	adrenergic receptor, alpha 2a
57257	Vav3	ENSMUSG00000033721	vav 3 oncogene
228543	Rhov	ENSMUSG00000034226	ras homolog family member V
67712	Slc25a37	ENSMUSG00000034248	solute carrier family 25, member 37
544817	Arhgap27	ENSMUSG00000034255	Rho GTPase activating protein 27
235086	Igsf9b	ENSMUSG00000034275	immunoglobulin superfamily, member 9B
243274	Tmem132d	ENSMUSG00000034310	transmembrane protein 132D
16878	Lif	ENSMUSG00000034394	leukemia inhibitory factor
245527	Eda2r	ENSMUSG00000034457	ectodysplasin A2 receptor
15957	Ifit1	ENSMUSG00000034459	interferon-induced protein with tetratricopeptide repeats 1
217310	Hid1	ENSMUSG00000034586	HID1 domain containing
432611	Dnai2	ENSMUSG00000034706	dynein axonemal intermediate chain 2
107831	Adgrb1	ENSMUSG00000034730	adhesion G protein-coupled receptor B1
74053	Grip1	ENSMUSG00000034813	glutamate receptor interacting protein 1
319586	Celf5	ENSMUSG00000034818	CUGBP, Elav-like family member 5
234404	Nxnl1	ENSMUSG00000034829	nucleoredoxin-like 1
15945	Cxcl10	ENSMUSG00000034855	chemokine (C-X-C motif) ligand 10
70598	Filip1	ENSMUSG00000034898	filamin A interacting protein 1
246190	Otoa	ENSMUSG00000034990	otoancorin
15558	Htr2a	ENSMUSG00000034997	5-hydroxytryptamine (serotonin) receptor 2A
80719	Igsf6	ENSMUSG00000035004	immunoglobulin superfamily, member 6
20304	Ccl5	ENSMUSG00000035042	chemokine (C-C motif) ligand 5
382913	Neil2	ENSMUSG00000035121	nei like 2 (E. coli)
215378	Brinp3	ENSMUSG00000035131	bone morphogenetic protein/retinoic acid inducible neural specific 3
80859	Nfkbiz	ENSMUSG00000035356	nuclear factor of kappa light polypeptide gene enhancer in B cells inhibitor, zeta
20306	Ccl7	ENSMUSG00000035373	chemokine (C-C motif) ligand 7
20296	Ccl2	ENSMUSG00000035385	chemokine (C-C motif) ligand 2
77630	Prdm8	ENSMUSG00000035456	PR domain containing 8
171171	Ntng2	ENSMUSG00000035513	netrin G2
104443	Npffr2	ENSMUSG00000035528	neuropeptide FF receptor 2
100503659	Cbarp	ENSMUSG00000035640	calcium channel, voltage-dependent, beta subunit associated regulatory protein
100038882	Isg15	ENSMUSG00000035692	ISG15 ubiquitin-like modifier
70719	Arhgap45	ENSMUSG00000035697	Rho GTPase activating protein 45
278279	Tmtc2	ENSMUSG00000036019	transmembrane and tetratricopeptide repeat containing 2
104943	Fam110c	ENSMUSG00000036136	family with sequence similarity 110, member C
107895	Mgat5	ENSMUSG00000036155	mannoside acetylglucosaminyltransferase 5
71302	Arhgap26	ENSMUSG00000036452	Rho GTPase activating protein 26
19024	Ppfibp2	ENSMUSG00000036528	PTPRF interacting protein, binding protein 2 (liprin beta 2)
14164	Fgf1	ENSMUSG00000036585	fibroblast growth factor 1
242939	Cpz	ENSMUSG00000036596	carboxypeptidase Z
65086	Lpar3	ENSMUSG00000036832	lysophosphatidic acid receptor 3
68800	Prr32	ENSMUSG00000037086	proline rich 32
230824	Grhl3	ENSMUSG00000037188	grainyhead like transcription factor 3
101809	Spred3	ENSMUSG00000037239	sprouty-related EVH1 domain containing 3
116838	Rims2	ENSMUSG00000037386	regulating synaptic membrane exocytosis 2
76295	Atp11b	ENSMUSG00000037400	ATPase, class VI, type 11B
22361	Vnn1	ENSMUSG00000037440	vanin 1
71995	Erv3	ENSMUSG00000037482	endogenous retroviral sequence 3
18417	Cldn11	ENSMUSG00000037625	claudin 11
243043	Kctd8	ENSMUSG00000037653	potassium channel tetramerisation domain containing 8
19217	Ptger2	ENSMUSG00000037759	prostaglandin E receptor 2 (subtype EP2)
13654	Egr2	ENSMUSG00000037868	early growth response 2
234311	Ddx60	ENSMUSG00000037921	DExD/H box helicase 60
12985	Csf3	ENSMUSG00000038067	colony stimulating factor 3 (granulocyte)
224079	Atp13a4	ENSMUSG00000038094	ATPase type 13A4
18131	Notch3	ENSMUSG00000038146	notch 3
12142	Prdm1	ENSMUSG00000038151	PR domain containing 1, with ZNF domain
14869	Gstp2	ENSMUSG00000038155	glutathione S-transferase, pi 2
16429	Itln1	ENSMUSG00000038209	intelectin 1 (galactofuranose binding)
16456	F11r	ENSMUSG00000038235	F11 receptor
12796	Camp	ENSMUSG00000038357	cathelicidin antimicrobial peptide
65112	Pmepa1	ENSMUSG00000038400	prostate transmembrane protein, androgen induced 1
56013	Srcin1	ENSMUSG00000038453	SRC kinase signaling inhibitor 1
19736	Rgs4	ENSMUSG00000038530	regulator of G-protein signaling 4
17201	Mc3r	ENSMUSG00000038537	melanocortin 3 receptor
83395	Sp6	ENSMUSG00000038560	trans-acting transcription factor 6
13081	Cyp24a1	ENSMUSG00000038567	cytochrome P450, family 24, subfamily a, polypeptide 1
239447	Colec10	ENSMUSG00000038591	collectin sub-family member 10
229011	Samd10	ENSMUSG00000038605	sterile alpha motif domain containing 10
66650	Nepn	ENSMUSG00000038624	nephrocan
15412	Hoxb4	ENSMUSG00000038692	homeobox B4
237930	Ttll6	ENSMUSG00000038756	tubulin tyrosine ligase-like family, member 6
108115	Slco4a1	ENSMUSG00000038963	solute carrier organic anion transporter family, member 4a1
26938	St6galnac5	ENSMUSG00000039037	ST6 (alpha-N-acetyl-neuraminyl-2,3-beta-galactosyl-1,3)-N-acetylgalactosaminide alpha-2,6-sialyltransferase 5
104099	Itga9	ENSMUSG00000039115	integrin alpha 9
73750	Whrn	ENSMUSG00000039137	whirlin
319530	Zfp750	ENSMUSG00000039238	zinc finger protein 750
209743	Minar1	ENSMUSG00000039313	membrane integral NOTCH2 associated receptor 1
76438	Rftn1	ENSMUSG00000039316	raftlin lipid raft linker 1
76252	Atp6v0e2	ENSMUSG00000039347	ATPase, H+ transporting, lysosomal V0 subunit E2
12563	Cdh6	ENSMUSG00000039385	cadherin 6
381269	Mreg	ENSMUSG00000039395	melanoregulin
54384	Mtmr7	ENSMUSG00000039431	myotubularin related protein 7
67880	Dcxr	ENSMUSG00000039450	dicarbonyl L-xylulose reductase
13123	Cyp7b1	ENSMUSG00000039519	cytochrome P450, family 7, subfamily b, polypeptide 1
242443	Grin3a	ENSMUSG00000039579	glutamate receptor ionotropic, NMDA3A
68591	Mocos	ENSMUSG00000039616	molybdenum cofactor sulfurase
330222	Sdk1	ENSMUSG00000039683	sidekick cell adhesion molecule 1
76615	Got1l1	ENSMUSG00000039720	glutamic-oxaloacetic transaminase 1-like 1
269717	Orai2	ENSMUSG00000039747	ORAI calcium release-activated calcium modulator 2
231207	Cpeb2	ENSMUSG00000039782	cytoplasmic polyadenylation element binding protein 2
381605	Tbc1d2	ENSMUSG00000039813	TBC1 domain family, member 2
70967	Eva1c	ENSMUSG00000039903	eva-1 homolog C (C. elegans)
212167	Gsap	ENSMUSG00000039934	gamma-secretase activating protein
15950	Ifi203	ENSMUSG00000039997	interferon activated gene 203
19218	Ptger3	ENSMUSG00000040016	prostaglandin E receptor 3 (subtype EP3)
20210	Saa3	ENSMUSG00000040026	serum amyloid A 3
320840	Negr1	ENSMUSG00000040037	neuronal growth regulator 1
21990	Tph1	ENSMUSG00000040046	tryptophan hydroxylase 1
14468	Gbp2b	ENSMUSG00000040264	guanylate binding protein 2b
16196	Il7	ENSMUSG00000040329	interleukin 7
94089	Trim7	ENSMUSG00000040350	tripartite motif-containing 7
171283	Havcr1	ENSMUSG00000040405	hepatitis A virus cellular receptor 1
71795	Pitpnc1	ENSMUSG00000040430	phosphatidylinositol transfer protein, cytoplasmic 1
57260	Ltb4r2	ENSMUSG00000040432	leukotriene B4 receptor 2
207686	Cfap69	ENSMUSG00000040473	cilia and flagella associated protein 69
380732	Milr1	ENSMUSG00000040528	mast cell immunoglobulin like receptor 1
18671	Abcb1a	ENSMUSG00000040584	ATP-binding cassette, sub-family B (MDR/TAP), member 1A
239102	Zfhx2	ENSMUSG00000040721	zinc finger homeobox 2
574428	Zmynd15	ENSMUSG00000040829	zinc finger, MYND-type containing 15
232975	Atp1a3	ENSMUSG00000040907	ATPase, Na+/K+ transporting, alpha 3 polypeptide
74438	Clvs1	ENSMUSG00000041216	clavesin 1
16323	Inhba	ENSMUSG00000041324	inhibin beta-A
20715	Serpina3g	ENSMUSG00000041481	serine (or cysteine) peptidase inhibitor, clade A, member 3G
242748	Disp3	ENSMUSG00000041544	dispatched RND transporter family member 3
211612	Ptchd1	ENSMUSG00000041552	patched domain containing 1
83996	Mmp1b	ENSMUSG00000041620	matrix metallopeptidase 1b (interstitial collagenase)
16518	Kcnj2	ENSMUSG00000041695	potassium inwardly-rectifying channel, subfamily J, member 2
217258	Abca8a	ENSMUSG00000041828	ATP-binding cassette, sub-family A (ABC1), member 8a
319211	Nol4	ENSMUSG00000041923	nucleolar protein 4
217944	Rapgef5	ENSMUSG00000041992	Rap guanine nucleotide exchange factor (GEF) 5
68666	Svop	ENSMUSG00000042078	SV2 related protein
213391	Rassf4	ENSMUSG00000042129	Ras association (RalGDS/AF-6) domain family member 4
20758	Sprr2d	ENSMUSG00000042212	small proline-rich protein 2D
209760	Tmc7	ENSMUSG00000042246	transmembrane channel-like gene family 7
56489	Ikbke	ENSMUSG00000042349	inhibitor of kappaB kinase epsilon
11539	Adora1	ENSMUSG00000042429	adenosine A1 receptor
53311	Mybph	ENSMUSG00000042451	myosin binding protein H
18670	Abcb4	ENSMUSG00000042476	ATP-binding cassette, sub-family B (MDR/TAP), member 4
66412	Arrdc4	ENSMUSG00000042659	arrestin domain containing 4
252864	Dusp15	ENSMUSG00000042662	dual specificity phosphatase-like 15
230738	Zc3h12a	ENSMUSG00000042677	zinc finger CCCH type containing 12A
69480	Ttc9	ENSMUSG00000042734	tetratricopeptide repeat domain 9
329252	Lgr6	ENSMUSG00000042793	leucine-rich repeat-containing G protein-coupled receptor 6
15227	Foxf1	ENSMUSG00000042812	forkhead box F1
19222	Ptgir	ENSMUSG00000043017	prostaglandin I receptor (IP)
213989	Tmem82	ENSMUSG00000043085	transmembrane protein 82
654818	Smco3	ENSMUSG00000043298	single-pass membrane protein with coiled-coil domains 3
66183	Sptssb	ENSMUSG00000043461	serine palmitoyltransferase, small subunit B
630994	Lce3d	ENSMUSG00000043472	late cornified envelope 3D
24004	Rai2	ENSMUSG00000043518	retinoic acid induced 2
58178	Sorcs1	ENSMUSG00000043531	sortilin-related VPS10 domain containing receptor 1
17392	Mmp3	ENSMUSG00000043613	matrix metallopeptidase 3
241035	Pkhd1	ENSMUSG00000043760	polycystic kidney and hepatic disease 1
54199	Ccrl2	ENSMUSG00000043953	chemokine (C-C motif) receptor-like 2
12777	Ccr10	ENSMUSG00000044052	chemokine (C-C motif) receptor 10
215257	Il36g	ENSMUSG00000044103	interleukin 36G
414084	Tnip3	ENSMUSG00000044162	TNFAIP3 interacting protein 3
16520	Kcnj4	ENSMUSG00000044216	potassium inwardly-rectifying channel, subfamily J, member 4
242125	Mab21l3	ENSMUSG00000044313	mab-21-like 3
319317	Snhg11	ENSMUSG00000044349	small nucleolar RNA host gene 11
319478	Cxxc4	ENSMUSG00000044365	CXXC finger 4
59289	Ackr2	ENSMUSG00000044534	atypical chemokine receptor 2
242915	Garem2	ENSMUSG00000044576	GRB2 associated regulator of MAPK1 subtype 2
170743	Tlr7	ENSMUSG00000044583	toll-like receptor 7
68846	Rnf208	ENSMUSG00000044628	ring finger protein 208
328035	Fads6	ENSMUSG00000044788	fatty acid desaturase domain family, member 6
244237	Tnfrsf26	ENSMUSG00000045362	tumor necrosis factor receptor superfamily, member 26
80885	Hcar2	ENSMUSG00000045502	hydroxycarboxylic acid receptor 2
239250	Slitrk6	ENSMUSG00000045871	SLIT and NTRK-like family, member 6
231549	Lrrc8d	ENSMUSG00000046079	leucine rich repeat containing 8D
328424	Kcnrg	ENSMUSG00000046168	potassium channel regulator
18231	Nxph1	ENSMUSG00000046178	neurexophilin 1
320924	Ccbe1	ENSMUSG00000046318	collagen and calcium binding EGF domains 1
66259	Camk2n1	ENSMUSG00000046447	calcium/calmodulin-dependent protein kinase II inhibitor 1
11835	Ar	ENSMUSG00000046532	androgen receptor
319888	Oacyl	ENSMUSG00000046610	O-acyltransferase like
16995	Ltb4r1	ENSMUSG00000046908	leukotriene B4 receptor 1
214854	Neurl3	ENSMUSG00000047180	neuralized E3 ubiquitin protein ligase 3
93726	Rnase2a	ENSMUSG00000047222	ribonuclease, RNase A family, 2A (liver, eosinophil-derived neurotoxin)
21815	Tgif1	ENSMUSG00000047407	TGFB-induced factor homeobox 1
238377	Gpr68	ENSMUSG00000047415	G protein-coupled receptor 68
17384	Mmp10	ENSMUSG00000047562	matrix metallopeptidase 10
545276	Gal3st3	ENSMUSG00000047658	galactose-3-O-sulfotransferase 3
78317	Ccdc88b	ENSMUSG00000047810	coiled-coil domain containing 88B
239559	A4galt	ENSMUSG00000047878	alpha 1,4-galactosyltransferase
217951	Tmem196	ENSMUSG00000048004	transmembrane protein 196
193003	Pirt	ENSMUSG00000048070	phosphoinositide-interacting regulator of transient receptor potential channels
319776	Tmem72	ENSMUSG00000048108	transmembrane protein 72
64450	Gpr85	ENSMUSG00000048216	G protein-coupled receptor 85
258938	Olfr1417	ENSMUSG00000048292	olfactory receptor 1417
19065	Npy4r	ENSMUSG00000048337	neuropeptide Y receptor Y4
14181	Fgfbp1	ENSMUSG00000048373	fibroblast growth factor binding protein 1
622976	Gm6377	ENSMUSG00000048621	predicted gene 6377
74516	A730049H05Rik	ENSMUSG00000048636	RIKEN cDNA A730049H05 gene
330695	Ctxn1	ENSMUSG00000048644	cortexin 1
19227	Pthlh	ENSMUSG00000048776	parathyroid hormone-like peptide
233571	P2ry6	ENSMUSG00000048779	pyrimidinergic receptor P2Y, G-protein coupled, 6
240025	Dact2	ENSMUSG00000048826	dishevelled-binding antagonist of beta-catenin 2
209590	Il23r	ENSMUSG00000049093	interleukin 23 receptor
210757	Themis	ENSMUSG00000049109	thymocyte selection associated
243270	Hcar1	ENSMUSG00000049241	hydrocarboxylic acid receptor 1
235281	Scn3b	ENSMUSG00000049281	sodium channel, voltage-gated, type III, beta
103172	Chchd10	ENSMUSG00000049422	coiled-coil-helix-coiled-coil-helix domain containing 10
14748	Gpr3	ENSMUSG00000049649	G-protein coupled receptor 3
320225	Catsperg1	ENSMUSG00000049676	cation channel sperm associated auxiliary subunit gamma 1
17381	Mmp12	ENSMUSG00000049723	matrix metallopeptidase 12
258022	Olfr1318	ENSMUSG00000049758	olfactory receptor 1318
93896	Glp2r	ENSMUSG00000049928	glucagon-like peptide 2 receptor
23893	Grem2	ENSMUSG00000050069	gremlin 2, DAN family BMP antagonist
12642	Ch25h	ENSMUSG00000050370	cholesterol 25-hydroxylase
326623	Tnfsf15	ENSMUSG00000050395	tumor necrosis factor (ligand) superfamily, member 15
26927	Foxl2	ENSMUSG00000050397	forkhead box L2
64292	Ptges	ENSMUSG00000050737	prostaglandin E synthase
15557	Htr1f	ENSMUSG00000050783	5-hydroxytryptamine (serotonin) receptor 1F
243328	Slc29a4	ENSMUSG00000050822	solute carrier family 29 (nucleoside transporters), member 4
27356	Insl6	ENSMUSG00000050957	insulin-like 6
15476	Hs3st1	ENSMUSG00000051022	heparan sulfate (glucosamine) 3-O-sulfotransferase 1
282663	Serpinb1b	ENSMUSG00000051029	serine (or cysteine) peptidase inhibitor, clade B, member 1b
320563	Islr2	ENSMUSG00000051243	immunoglobulin superfamily containing leucine-rich repeat 2
22710	Zfp52	ENSMUSG00000051341	zinc finger protein 52
75599	Pcdh1	ENSMUSG00000051375	protocadherin 1
333182	Cox6b2	ENSMUSG00000051811	cytochrome c oxidase subunit 6B2
71130	Sh2d6	ENSMUSG00000052631	SH2 domain containing 6
232413	Clec12a	ENSMUSG00000053063	C-type lectin domain family 12, member a
104010	Cdh22	ENSMUSG00000053166	cadherin 22
228598	Ebf4	ENSMUSG00000053552	early B cell factor 4
319446	Dpep2	ENSMUSG00000053687	dipeptidase 2
74691	Tdrd9	ENSMUSG00000054003	tudor domain containing 9
236643	Sytl5	ENSMUSG00000054453	synaptotagmin-like 5
232790	Oscar	ENSMUSG00000054594	osteoclast associated receptor
20541	Slc8a1	ENSMUSG00000054640	solute carrier family 8 (sodium/calcium exchanger), member 1
223881	Rnd1	ENSMUSG00000054855	Rho family GTPase 1
20863	Stfa3	ENSMUSG00000054905	stefin A3
58802	Kcnmb4	ENSMUSG00000054934	potassium large conductance calcium-activated channel, subfamily M, beta member 4
319455	Pld5	ENSMUSG00000055214	phospholipase D family, member 5
14348	Fut9	ENSMUSG00000055373	fucosyltransferase 9
211712	Pcdh9	ENSMUSG00000055421	protocadherin 9
328274	Zfp459	ENSMUSG00000055560	zinc finger protein 459
665700	Hmcn2	ENSMUSG00000055632	hemicentin 2
329731	Tafa3	ENSMUSG00000055865	TAFA chemokine like family member 3
71908	Cldn23	ENSMUSG00000055976	claudin 23
257632	Nod2	ENSMUSG00000055994	nucleotide-binding oligomerization domain containing 2
20201	S100a8	ENSMUSG00000056054	S100 calcium binding protein A8 (calgranulin A)
667055	Unc93a2	ENSMUSG00000056133	unc-93 homolog A2
18783	Pla2g4a	ENSMUSG00000056220	phospholipase A2, group IVA (cytosolic, calcium-dependent)
69068	Tcim	ENSMUSG00000056313	transcriptional and immune response regulator
239552	Apol8	ENSMUSG00000056656	apolipoprotein L 8
20446	St6galnac2	ENSMUSG00000057286	ST6 (alpha-N-acetyl-neuraminyl-2,3-beta-galactosyl-1,3)-N-acetylgalactosaminide alpha-2,6-sialyltransferase 2
24132	Zfp53	ENSMUSG00000057409	zinc finger protein 53
258684	Olfr1459	ENSMUSG00000057503	olfactory receptor 1459
209387	Trim30d	ENSMUSG00000057596	tripartite motif-containing 30D
93806	Serpinb9g	ENSMUSG00000057726	serine (or cysteine) peptidase inhibitor, clade B, member 9g
14172	Fgf18	ENSMUSG00000057967	fibroblast growth factor 18
109254	Adtrp	ENSMUSG00000058022	androgen dependent TFPI regulating protein
258215	Olfr506	ENSMUSG00000058244	olfactory receptor 506
16510	Kcnh1	ENSMUSG00000058248	potassium voltage-gated channel, subfamily H (eag-related), member 1
20310	Cxcl2	ENSMUSG00000058427	chemokine (C-X-C motif) ligand 2
433809	Rnf207	ENSMUSG00000058498	ring finger protein 207
320679	Samd12	ENSMUSG00000058656	sterile alpha motif domain containing 12
13798	En1	ENSMUSG00000058665	engrailed 1
56702	H1f5	ENSMUSG00000058773	H1.5 linker histone, cluster member
14811	Grin2a	ENSMUSG00000059003	glutamate receptor, ionotropic, NMDA2A (epsilon 1)
13199	Ddn	ENSMUSG00000059213	dendrin
54598	Calcrl	ENSMUSG00000059588	calcitonin receptor-like
664837	Gm7361	ENSMUSG00000059645	predicted gene 7361
19245	Ptp4a3	ENSMUSG00000059895	protein tyrosine phosphatase 4a3
241633	Atp8b4	ENSMUSG00000060131	ATPase, class I, type 8B, member 4
108960	Irak2	ENSMUSG00000060477	interleukin-1 receptor-associated kinase 2
23832	Xcr1	ENSMUSG00000060509	chemokine (C motif) receptor 1
211945	Plekhh1	ENSMUSG00000060716	pleckstrin homology domain containing, family H (with MyTH4 domain) member 1
69386	H4c8	ENSMUSG00000060981	H4 clustered histone 8
17060	Blnk	ENSMUSG00000061132	B cell linker
13483	Dpp6	ENSMUSG00000061576	dipeptidylpeptidase 6
66569	Gdpd1	ENSMUSG00000061666	glycerophosphodiester phosphodiesterase domain containing 1
21333	Tac1	ENSMUSG00000061762	tachykinin 1
239849	Cd200r4	ENSMUSG00000062082	CD200 receptor 4
13869	Erbb4	ENSMUSG00000062209	erb-b2 receptor tyrosine kinase 4
20710	Serpinb9e	ENSMUSG00000062342	serine (or cysteine) peptidase inhibitor, clade B, member 9e
18788	Serpinb2	ENSMUSG00000062345	serine (or cysteine) peptidase inhibitor, clade B, member 2
14728	Lilrb4a	ENSMUSG00000062593	leukocyte immunoglobulin-like receptor, subfamily B, member 4A
16516	Kcnj15	ENSMUSG00000062609	potassium inwardly-rectifying channel, subfamily J, member 15
21463	Tcp11	ENSMUSG00000062859	t-complex protein 11
80910	Gpr84	ENSMUSG00000063234	G protein-coupled receptor 84
268934	Grm4	ENSMUSG00000063239	glutamate receptor, metabotropic 4
72027	Slc39a4	ENSMUSG00000063354	solute carrier family 39 (zinc transporter), member 4
210853	Zfp947	ENSMUSG00000063383	zinc finger protein 947
237759	Col23a1	ENSMUSG00000063564	collagen, type XXIII, alpha 1
20666	Sox11	ENSMUSG00000063632	SRY (sex determining region Y)-box 11
332110	Mapk15	ENSMUSG00000063704	mitogen-activated protein kinase 15
239857	Cadm2	ENSMUSG00000064115	cell adhesion molecule 2
442827	Rab44	ENSMUSG00000064147	RAB44, member RAS oncogene family
58991	Ghrl	ENSMUSG00000064177	ghrelin
15245	Hhip	ENSMUSG00000064325	Hedgehog-interacting protein
381058	Unc93a	ENSMUSG00000067049	unc-93 homolog A
94227	Pi15	ENSMUSG00000067780	peptidase inhibitor 15
56742	Psrc1	ENSMUSG00000068744	proline/serine-rich coiled-coil 1
19283	Ptprz1	ENSMUSG00000068748	protein tyrosine phosphatase, receptor type Z, polypeptide 1
381373	Sp9	ENSMUSG00000068859	trans-acting transcription factor 9
70737	Cgn	ENSMUSG00000068876	cingulin
241919	Slc7a14	ENSMUSG00000069072	solute carrier family 7 (cationic amino acid transporter, y+ system), member 14
258543	Olfr810	ENSMUSG00000069421	olfactory receptor 810
100034251	Wfdc17	ENSMUSG00000069792	WAP four-disulfide core domain 17
11875	Art5	ENSMUSG00000070424	ADP-ribosyltransferase 5
241514	Zfp804a	ENSMUSG00000070866	zinc finger protein 804A
14415	Gad1	ENSMUSG00000070880	glutamate decarboxylase 1
12983	Csf2rb	ENSMUSG00000071713	colony stimulating factor 2 receptor, beta, low-affinity (granulocyte-macrophage)
620592	Nalf2	ENSMUSG00000071719	NALCN channel auxiliary factor 2
94088	Trim6	ENSMUSG00000072244	tripartite motif-containing 6
20556	Slfn2	ENSMUSG00000072620	schlafen 2
100039042	Eif1ad3	ENSMUSG00000072905	eukaryotic translation initiation factor 1A domain containing 3
667977	Gm8909	ENSMUSG00000073402	predicted gene 8909
110557	H2-Q6	ENSMUSG00000073409	histocompatibility 2, Q region locus 6
14961	H2-Ab1	ENSMUSG00000073421	histocompatibility 2, class II antigen A, beta 1
226691	Ifi207	ENSMUSG00000073490	interferon activated gene 207
623279	Dok6	ENSMUSG00000073514	docking protein 6
381142	Arl14epl	ENSMUSG00000073568	ADP-ribosylation factor-like 14 effector protein-like
241112	Catip	ENSMUSG00000073650	ciliogenesis associated TTC17 interacting protein
320587	Tmem88b	ENSMUSG00000073680	transmembrane protein 88B
434197	Fam169b	ENSMUSG00000074071	family with sequence similarity 169, member B
20208	Saa1	ENSMUSG00000074115	serum amyloid A 1
434341	Nlrc5	ENSMUSG00000074151	NLR family, CARD domain containing 5
12097	Bglap2	ENSMUSG00000074486	bone gamma-carboxyglutamate protein 2
71405	Fam83c	ENSMUSG00000074647	family with sequence similarity 83, member C
14239	Foxs1	ENSMUSG00000074676	forkhead box S1
23892	Grem1	ENSMUSG00000074934	gremlin 1, DAN family BMP antagonist
228432	Ano3	ENSMUSG00000074968	anoctamin 3
12519	Cd80	ENSMUSG00000075122	CD80 antigen
241489	Pde11a	ENSMUSG00000075270	phosphodiesterase 11A
66748	Erich2	ENSMUSG00000075302	glutamate rich 2
11898	Ass1	ENSMUSG00000076441	argininosuccinate synthetase 1
73075	Ppil6	ENSMUSG00000078451	peptidylprolyl isomerase (cyclophilin)-like 6
231002	Plekhn1	ENSMUSG00000078485	pleckstrin homology domain containing, family N member 1
74183	Perm1	ENSMUSG00000078486	PPARGC1 and ESRR induced regulator, muscle 1
100042856	Gvin2	ENSMUSG00000078606	GTPase, very large interferon inducible, family member 2
632687	Marchf10	ENSMUSG00000078627	membrane associated ring-CH-type finger 10
545136	Fam186b	ENSMUSG00000078907	family with sequence similarity 186, member B
435337	Eif1ad7	ENSMUSG00000079029	eukaryotic translation initiation factor 1A domain containing 7
15024	H2-T10	ENSMUSG00000079491	histocompatibility 2, T region locus 10
433016	Cstdc4	ENSMUSG00000079597	cystatin domain containing 4
100216474	Ttll2	ENSMUSG00000079722	tubulin tyrosine ligase-like family, member 2
100462662	Gm14226	NA	predicted gene 14226
71576	Tmem238l	ENSMUSG00000085683	transmembrane protein 238 like
100040462	Mndal	ENSMUSG00000090272	myeloid nuclear differentiation antigen like
665119	Sec14l5	ENSMUSG00000091712	SEC14-like lipid binding 5
380918	Siah3	ENSMUSG00000091722	siah E3 ubiquitin protein ligase family member 3
100502736	Gm19345	ENSMUSG00000092216	predicted gene, 19345
18992	Pou3f2	ENSMUSG00000095139	POU domain, class 3, transcription factor 2
622645	Tmem200c	ENSMUSG00000095407	transmembrane protein 200C
69034	Nupr1l	ENSMUSG00000095789	nuclear protein transcriptional regulator 1 like
666862	Eif1ad10	NA	eukaryotic translation initiation factor 1A domain containing 10
381651	Odaph	ENSMUSG00000096035	odontogenesis associated phosphoprotein
223645	Mroh6	ENSMUSG00000098678	maestro heat-like repeat family member 6
100101919	Dnah7c	ENSMUSG00000101337	dynein, axonemal, heavy chain 7C
192164	Pcdha12	ENSMUSG00000103310	protocadherin alpha 12
100702	Gbp6	ENSMUSG00000104713	guanylate binding protein 6
100123473	Trdc	NA	T cell receptor delta, constant region
626578	Gbp10	ENSMUSG00000105096	guanylate-binding protein 10
105247240	Pnma8c	ENSMUSG00000108348	PNMA family member 8C
14727	Lilrb4b	ENSMUSG00000112023	leukocyte immunoglobulin-like receptor, subfamily B, member 4B

## Sheet: down DEGs(833)
ENTREZID	SYMBOL	ENSEMBL ID	GENE Description
12544	Cdc45	ENSMUSG00000000028	cell division cycle 45
23947	Mid2	ENSMUSG00000000266	midline 2
30785	Cttnbp2	ENSMUSG00000000416	cortactin binding protein 2
20682	Sox9	ENSMUSG00000000567	SRY (sex determining region Y)-box 9
20197	S100a3	ENSMUSG00000001021	S100 calcium binding protein A3
18140	Uhrf1	ENSMUSG00000001228	ubiquitin-like, containing PHD and RING finger domains, 1
54409	Ramp2	ENSMUSG00000001240	receptor (calcitonin) activity modifying protein 2
12797	Cnn1	ENSMUSG00000001349	calponin 1
68612	Ube2c	ENSMUSG00000001403	ubiquitin-conjugating enzyme E2C
13121	Cyp51	ENSMUSG00000001467	cytochrome P450, family 51
12842	Col1a1	ENSMUSG00000001506	collagen, type I, alpha 1
14235	Foxm1	ENSMUSG00000001517	forkhead box M1
20514	Slc1a5	ENSMUSG00000001918	solute carrier family 1 (neutral amino acid transporter), member 5
54141	Spag5	ENSMUSG00000002055	sperm associated antigen 5
18616	Peg3	ENSMUSG00000002265	paternally expressed 3
22776	Zim1	ENSMUSG00000002266	zinc finger, imprinted 1
20259	Scin	ENSMUSG00000002565	scinderin
14711	Gnmt	ENSMUSG00000002769	glycine N-methyltransferase
57435	Plin4	ENSMUSG00000002831	perilipin 4
13608	Edar	ENSMUSG00000003227	ectodysplasin-A receptor
19348	Kif20a	ENSMUSG00000003779	kinesin family member 20A
19285	Cavin1	ENSMUSG00000004044	caveolae associated 1
12287	Cacna1b	ENSMUSG00000004113	calcium channel, voltage-dependent, N type, alpha 1B subunit
140709	Col26a1	ENSMUSG00000004415	collagen, type XXVI, alpha 1
20256	Clec11a	ENSMUSG00000004473	C-type lectin domain family 11, member a
69993	Chn2	ENSMUSG00000004633	chimerin 2
12798	Cnn2	ENSMUSG00000004665	calponin 2
12032	Bcan	ENSMUSG00000004892	brevican
20511	Slc1a2	ENSMUSG00000005089	solute carrier family 1 (glial high affinity glutamate transporter), member 2
17988	Ndrg1	ENSMUSG00000005125	N-myc downstream regulated gene 1
66442	Spc25	ENSMUSG00000005233	SPC25, NDC80 kinetochore complex component, homolog (S. cerevisiae)
14186	Fgfr4	ENSMUSG00000005320	fibroblast growth factor receptor 4
94332	Cadm3	ENSMUSG00000005338	cell adhesion molecule 3
20512	Slc1a3	ENSMUSG00000005360	solute carrier family 1 (glial high affinity glutamate transporter), member 3
17218	Mcm5	ENSMUSG00000005410	minichromosome maintenance complex component 5
66929	Asf1b	ENSMUSG00000005470	anti-silencing function 1B histone chaperone
17540	Irag1	ENSMUSG00000005611	inositol 1,4,5-triphosphate receptor associated 1
94045	P2rx5	ENSMUSG00000005950	purinergic receptor P2X, ligand-gated ion channel, 5
23887	Ggt5	ENSMUSG00000006344	gamma-glutamyltransferase 5
14598	Ggt1	ENSMUSG00000006345	gamma-glutamyltransferase 1
26912	Gcat	ENSMUSG00000006378	glycine C-acetyltransferase (2-amino-3-ketobutyrate-coenzyme A ligase)
107995	Cdc20	ENSMUSG00000006398	cell division cycle 20
241113	Prkag3	ENSMUSG00000006542	protein kinase, AMP-activated, gamma 3 non-catalytic subunit
18968	Pola1	ENSMUSG00000006678	polymerase (DNA directed), alpha 1
57441	Gmnn	ENSMUSG00000006715	geminin
18973	Pole	ENSMUSG00000007080	polymerase (DNA directed), epsilon
12389	Cav1	ENSMUSG00000007655	caveolin 1, caveolae protein
116701	Fgfrl1	ENSMUSG00000008090	fibroblast growth factor receptor-like 1
14373	G0s2	ENSMUSG00000009633	G0/G1 switch gene 2
74137	Nuak2	ENSMUSG00000009772	NUAK family, SNF1-like kinase, 2
76257	Slc38a3	ENSMUSG00000010064	solute carrier family 38, member 3
13593	Ebf3	ENSMUSG00000010476	early B cell factor 3
22355	Vipr2	ENSMUSG00000011171	vasoactive intestinal peptide receptor 2
74463	Exoc3l2	ENSMUSG00000011263	exocyst complex component 3-like 2
16551	Kif11	ENSMUSG00000012443	kinesin family member 11
14422	B4galnt2	ENSMUSG00000013418	beta-1,4-N-acetyl-galactosaminyl transferase 2
63873	Trpv4	ENSMUSG00000014158	transient receptor potential cation channel, subfamily V, member 4
278304	Zfp385c	ENSMUSG00000014198	zinc finger protein 385C
12977	Csf1	ENSMUSG00000014599	colony stimulating factor 1 (macrophage)
102075	Plekhg4	ENSMUSG00000014782	pleckstrin homology domain containing, family G (with RhoGef domain) member 4
69454	Clic3	ENSMUSG00000015093	chloride intracellular channel 3
17756	Map2	ENSMUSG00000015222	microtubule-associated protein 2
76477	Pcolce2	ENSMUSG00000015354	procollagen C-endopeptidase enhancer 2
58227	Fam184b	ENSMUSG00000015879	family with sequence similarity 184, member B
54392	Ncapg	ENSMUSG00000015880	non-SMC condensin I complex, subunit G
218865	Chdh	ENSMUSG00000015970	choline dehydrogenase
23963	Tenm1	ENSMUSG00000016150	teneurin transmembrane protein 1
17183	Matn4	ENSMUSG00000016995	matrilin 4
19668	Rbpjl	ENSMUSG00000017007	recombination signal binding protein for immunoglobulin kappa J region-like
12189	Brca1	ENSMUSG00000017146	breast cancer 1, early onset
56745	C1qtnf1	ENSMUSG00000017446	C1q and tumor necrosis factor related protein 1
23834	Cdc6	ENSMUSG00000017499	cell division cycle 6
268451	Rab11fip4	ENSMUSG00000017639	RAB11 family interacting protein 4 (class II)
11799	Birc5	ENSMUSG00000017716	baculoviral IAP repeat-containing 5
17865	Mybl2	ENSMUSG00000017861	myeloblastosis oncogene-like 2
56358	Copz2	ENSMUSG00000018672	coatomer protein complex, subunit zeta 2
20308	Ccl9	ENSMUSG00000019122	chemokine (C-C motif) ligand 9
214901	Chtf18	ENSMUSG00000019214	CTF18, chromosome transmission fidelity factor 18
233066	Syne4	ENSMUSG00000019737	spectrin repeat containing, nuclear envelope family member 4
67141	Fbxo5	ENSMUSG00000019773	F-box protein 5
15214	Hey2	ENSMUSG00000019789	hairy/enhancer-of-split related with YRPW motif 2
11630	Crybg1	ENSMUSG00000019866	crystallin beta-gamma domain containing 1
12534	Cdk1	ENSMUSG00000019942	cyclin-dependent kinase 1
21917	Tmpo	ENSMUSG00000019961	thymopoietin
71804	Mtfr2	ENSMUSG00000019992	mitochondrial fission regulator 2
14219	Ccn2	ENSMUSG00000019997	cellular communication network factor 2
59012	Moxd1	ENSMUSG00000020000	monooxygenase, DBH-like 1
21859	Timp3	ENSMUSG00000020044	tissue inhibitor of metalloproteinase 3
14431	Gamt	ENSMUSG00000020150	guanidinoacetate methyltransferase
12808	Cobl	ENSMUSG00000020173	cordon-bleu WH2 repeat
13195	Ddc	ENSMUSG00000020182	dopa decarboxylase
52679	E2f7	ENSMUSG00000020185	E2F transcription factor 7
24117	Wif1	ENSMUSG00000020218	Wnt inhibitory factor 1
74782	Glt8d2	ENSMUSG00000020251	glycosyltransferase 8 domain containing 2
216188	Aldh1l2	ENSMUSG00000020256	aldehyde dehydrogenase 1 family, member L2
67112	Fgf22	ENSMUSG00000020327	fibroblast growth factor 22
15366	Hmmr	ENSMUSG00000020330	hyaluronan mediated motility receptor (RHAMM)
30939	Pttg1	ENSMUSG00000020415	pituitary tumor-transforming gene 1
432530	Adcy1	ENSMUSG00000020431	adenylate cyclase 1
270906	Prr11	ENSMUSG00000020493	proline rich 11
66109	Tspan13	ENSMUSG00000020577	tetraspanin 13
17182	Matn3	ENSMUSG00000020583	matrilin 3
319504	Nrcam	ENSMUSG00000020598	neuronal cell adhesion molecule
20135	Rrm2	ENSMUSG00000020649	ribonucleotide reductase M2
268534	Sntg2	ENSMUSG00000020672	syntrophin, gamma 2
237831	Slc13a5	ENSMUSG00000020805	solute carrier family 13 (sodium-dependent citrate transporter), member 5
109212	Pimreg	ENSMUSG00000020808	PICALM interacting mitotic regulator
76566	Rflnb	ENSMUSG00000020846	refilin B
20877	Aurkb	ENSMUSG00000020897	aurora kinase B
16669	Krt19	ENSMUSG00000020911	keratin 19
21973	Top2a	ENSMUSG00000020914	topoisomerase (DNA) II alpha
108800	Ston2	ENSMUSG00000020961	stonin 2
20716	Serpina3n	ENSMUSG00000021091	serine (or cysteine) peptidase inhibitor, clade A, member 3N
94040	Clmn	ENSMUSG00000021097	calmin
108760	Galnt16	ENSMUSG00000021130	polypeptide N-acetylgalactosaminyltransferase 16
217946	Cdca7l	ENSMUSG00000021175	cell division cycle associated 7 like
67252	Cap2	ENSMUSG00000021373	CAP, adenylate cyclase-associated protein, 2 (yeast)
15904	Id4	ENSMUSG00000021379	inhibitor of DNA binding 4
66695	Aspn	ENSMUSG00000021388	asporin
66336	Cenpp	ENSMUSG00000021391	centromere protein P
23882	Gadd45g	ENSMUSG00000021453	growth arrest and DNA-damage-inducible 45 gamma
17121	Mxd3	ENSMUSG00000021485	Max dimerization protein 3
57266	Cxcl14	ENSMUSG00000021508	chemokine (C-X-C motif) ligand 14
69716	Trip13	ENSMUSG00000021569	thyroid hormone receptor interactor 13
210992	Lpcat1	ENSMUSG00000021608	lysophosphatidylcholine acyltransferase 1
14063	F2rl1	ENSMUSG00000021678	coagulation factor II (thrombin) receptor-like 1
218581	Depdc1b	ENSMUSG00000021697	DEP domain containing 1B
21828	Thbs4	ENSMUSG00000021702	thrombospondin 4
13361	Dhfr	ENSMUSG00000021707	dihydrofolate reductase
60411	Cenpk	ENSMUSG00000021714	centromere protein K
15165	Hcn1	ENSMUSG00000021730	hyperpolarization activated cyclic nucleotide gated potassium channel 1
74430	Cfap20dc	ENSMUSG00000021747	CFAP20 domain containing
93732	Acox2	ENSMUSG00000021751	acyl-Coenzyme A oxidase 2, branched chain
19012	Plpp1	ENSMUSG00000021759	phospholipid phosphatase 1
30044	Opn4	ENSMUSG00000021799	opsin 4 (melanopsin)
170677	Cdhr1	ENSMUSG00000021803	cadherin-related family member 1
18074	Nid2	ENSMUSG00000021806	nidogen 2
78754	Galnt15	ENSMUSG00000021903	polypeptide N-acetylgalactosaminyltransferase 15
14560	Gdf10	ENSMUSG00000021943	growth differentiation factor 10
219114	Ska3	ENSMUSG00000021965	spindle and kinetochore associated complex subunit 3
12294	Cacna2d3	ENSMUSG00000021991	calcium channel, voltage-dependent, alpha2/delta subunit 3
56419	Diaph3	ENSMUSG00000022021	diaphanous related formin 3
16840	Cnmd	ENSMUSG00000022025	chondromodulin
71145	Scara5	ENSMUSG00000022032	scavenger receptor class A, member 5
52033	Pbk	ENSMUSG00000022033	PDZ binding kinase
71988	Esco2	ENSMUSG00000022034	establishment of sister chromatid cohesion N-acetyltransferase 2
12759	Clu	ENSMUSG00000022037	clusterin
13618	Ednrb	ENSMUSG00000022122	endothelin receptor type B
64929	Scel	ENSMUSG00000022123	sciellin
18162	Npr3	ENSMUSG00000022206	natriuretic peptide receptor 3
192113	Atp12a	ENSMUSG00000022229	ATPase, H+/K+ transporting, nongastric, alpha polypeptide
118452	Baalc	ENSMUSG00000022296	brain and acute leukemia, cytoplasmic
20419	Shcbp1	ENSMUSG00000022322	Shc SH2-domain binding protein 1
12818	Col14a1	ENSMUSG00000022371	collagen, type XIV, alpha 1
97998	Deptor	ENSMUSG00000022419	DEP domain containing MTOR-interacting protein
73340	Nptxr	ENSMUSG00000022421	neuronal pentraxin receptor
72107	Dscc1	ENSMUSG00000022422	DNA replication and sister chromatid cohesion 1
18606	Enpp2	ENSMUSG00000022425	ectonucleotide pyrophosphatase/phosphodiesterase 2
223838	Adamts20	ENSMUSG00000022449	a disintegrin-like and metallopeptidase (reprolysin type) with thrombospondin type 1 motif, 20
69354	Slc38a4	ENSMUSG00000022464	solute carrier family 38, member 4
12824	Col2a1	ENSMUSG00000022483	collagen, type II, alpha 1
100041546	Ly6c2	ENSMUSG00000022584	lymphocyte antigen 6 complex, locus C2
57277	Slurp1	ENSMUSG00000022596	secreted Ly6/Plaur domain containing 1
67896	Ccdc80	ENSMUSG00000022665	coiled-coil domain containing 80
20583	Snai2	ENSMUSG00000022676	snail family zinc finger 2
54613	St3gal6	ENSMUSG00000022747	ST3 beta-galactoside alpha-2,3-sialyltransferase 6
15160	Serpind1	ENSMUSG00000022766	serine (or cysteine) peptidase inhibitor, clade D, member 1
30060	Meltf	ENSMUSG00000022780	melanotransferrin
72599	Pdia5	ENSMUSG00000022844	protein disulfide isomerase associated 5
16644	Kng1	ENSMUSG00000022875	kininogen 1
109052	Krt75	ENSMUSG00000022986	keratin 75
22143	Tuba1b	ENSMUSG00000023004	tubulin, alpha 1B
26934	Racgap1	ENSMUSG00000023015	Rac GTPase-activating protein 1
16012	Igfbp6	ENSMUSG00000023046	insulin-like growth factor binding protein 6
16529	Kcnk5	ENSMUSG00000023243	potassium channel, subfamily K, member 5
228993	Slc17a9	ENSMUSG00000023393	solute carrier family 17, member 9
14793	Cdca3	ENSMUSG00000023505	cell division cycle associated 3
110460	Acat2	ENSMUSG00000023832	acetyl-Coenzyme A acetyltransferase 2
64074	Smoc2	ENSMUSG00000023886	SPARC related modular calcium binding 2
268930	Pkmyt1	ENSMUSG00000023908	protein kinase, membrane associated tyrosine/threonine 1
83815	Cenpq	ENSMUSG00000023919	centromere protein Q
72415	Sgo1	ENSMUSG00000023940	shugoshin 1
14652	Glp1r	ENSMUSG00000024027	glucagon-like peptide 1 receptor
12411	Cbs	ENSMUSG00000024039	cystathionine beta-synthase
67052	Ndc80	ENSMUSG00000024056	NDC80 kinetochore complex component
71685	Galnt14	ENSMUSG00000024064	polypeptide N-acetylgalactosaminyltransferase 14
74199	Vit	ENSMUSG00000024076	vitrin
20472	Six2	ENSMUSG00000024134	sine oculis-related homeobox 2
52009	Jpt2	ENSMUSG00000024165	Jupiter microtubule associated homolog 2
20681	Sox8	ENSMUSG00000024176	SRY (sex determining region Y)-box 8
68010	Bambi	ENSMUSG00000024232	BMP and activin membrane-bound inhibitor
16580	Kifc5b	ENSMUSG00000024301	kinesin family member C5B
12815	Col11a2	ENSMUSG00000024330	collagen, type XI, alpha 2
16774	Lama3	ENSMUSG00000024421	laminin, alpha 3
76217	Jakmip2	ENSMUSG00000024502	janus kinase and microtubule interacting protein 2
12683	Cidea	ENSMUSG00000024526	cell death-inducing DNA fragmentation factor, alpha subunit-like effector A
225600	Pde6a	ENSMUSG00000024575	phosphodiesterase 6A, cGMP-specific, rod, alpha
16906	Lmnb1	ENSMUSG00000024590	lamin B1
14119	Fbn2	ENSMUSG00000024598	fibrillin 2
225579	Slc27a6	ENSMUSG00000024600	solute carrier family 27 (fatty acid transporter), member 6
12322	Camk2a	ENSMUSG00000024617	calcium/calmodulin-dependent protein kinase II alpha
107272	Psat1	ENSMUSG00000024640	phosphoserine aminotransferase 1
16319	Incenp	ENSMUSG00000024660	inner centromere protein
56473	Fads2	ENSMUSG00000024665	fatty acid desaturase 2
14675	Gna14	ENSMUSG00000024697	guanine nucleotide binding protein, alpha 14
67849	Cdca5	ENSMUSG00000024791	cell division cycle associated 5
240641	Kif20b	ENSMUSG00000024795	kinesin family member 20B
23972	Papss2	ENSMUSG00000024899	3'-phosphoadenosine 5'-phosphosulfate synthase 2
20510	Slc1a1	ENSMUSG00000024935	solute carrier family 1 (neuronal/epithelial high affinity glutamate transporter, system Xag), member 1
74107	Cep55	ENSMUSG00000024989	centrosomal protein 55
94279	Sfxn2	ENSMUSG00000025036	sideroflexin 2
14585	Gfra1	ENSMUSG00000025089	glial cell line derived neurotrophic factor family receptor alpha 1
209027	Pycr1	ENSMUSG00000025140	pyrroline-5-carboxylate reductase 1
67573	Loxl4	ENSMUSG00000025185	lysyl oxidase-like 4
30049	Scd3	ENSMUSG00000025202	stearoyl-coenzyme A desaturase 3
20250	Scd2	ENSMUSG00000025203	stearoyl-Coenzyme A desaturase 2
19075	Prim1	ENSMUSG00000025395	DNA primase, p49 subunit
216439	Agap2	ENSMUSG00000025422	ArfGAP with GTPase domain, ankyrin repeat and PH domain 2
11567	Avil	ENSMUSG00000025432	advillin
56643	Slc15a1	ENSMUSG00000025557	solute carrier family 15 (oligopeptide transporter), member 1
21877	Tk1	ENSMUSG00000025574	thymidine kinase 1
18164	Nptx1	ENSMUSG00000025582	neuronal pentraxin 1
27205	Podxl	ENSMUSG00000025608	podocalyxin-like
20873	Plk4	ENSMUSG00000025758	polo like kinase 4
21922	Clec3b	ENSMUSG00000025784	C-type lectin domain family 3, member b
20450	St8sia2	ENSMUSG00000025789	ST8 alpha-N-acetyl-neuraminide alpha-2,8-sialyltransferase 2
107448	Unc5a	ENSMUSG00000025876	unc-5 netrin receptor A
23792	Adam23	ENSMUSG00000025964	a disintegrin and metallopeptidase domain 23
68549	Sgo2a	ENSMUSG00000026039	shugoshin 2A
78896	Ecrg4	ENSMUSG00000026051	ECRG4 augurin precursor
16182	Il18r1	ENSMUSG00000026070	interleukin 18 receptor 1
18143	Npas2	ENSMUSG00000026077	neuronal PAS domain protein 2
12839	Col9a1	ENSMUSG00000026147	collagen, type IX, alpha 1
16011	Igfbp5	ENSMUSG00000026185	insulin-like growth factor binding protein 5
12021	Bard1	ENSMUSG00000026196	BRCA1 associated RING domain 1
72792	2810459M11Rik	ENSMUSG00000026227	RIKEN cDNA 2810459M11 gene
73234	Snorc	ENSMUSG00000026258	secondary ossification center associated regulator of chondrocyte maturation
53972	Ngef	ENSMUSG00000026259	neuronal guanine nucleotide exchange factor
69821	Mterf4	ENSMUSG00000026273	mitochondrial transcription termination factor 4
17219	Mcm6	ENSMUSG00000026355	minichromosome maintenance complex component 6
13167	Dbi	ENSMUSG00000026385	diazepam binding inhibitor
68428	Steap3	ENSMUSG00000026389	STEAP family member 3
18772	Pkp1	ENSMUSG00000026413	plakophilin 1
240892	Dusp27	ENSMUSG00000026564	dual specificity phosphatase 27 (putative)
56429	Dpt	ENSMUSG00000026574	dermatopontin
89867	Sec16b	ENSMUSG00000026589	SEC16 homolog B (S. cerevisiae)
108000	Cenpf	ENSMUSG00000026605	centromere protein F
18005	Nek2	ENSMUSG00000026622	NIMA (never in mitosis gene a)-related expressed kinase 2
16780	Lamb3	ENSMUSG00000026639	laminin, beta 3
64707	Suv39h2	ENSMUSG00000026646	suppressor of variegation 3-9 2
68527	Ucma	ENSMUSG00000026668	upper zone of growth plate and cartilage matrix associated
70024	Mcm10	ENSMUSG00000026669	minichromosome maintenance 10 replication initiation factor
66977	Nuf2	ENSMUSG00000026683	NUF2, NDC80 kinetochore complex component
110648	Lmx1a	ENSMUSG00000026686	LIM homeobox transcription factor 1 alpha
329278	Tnn	ENSMUSG00000026725	tenascin N
65969	Cubn	ENSMUSG00000026726	cubilin (intrinsic factor-cobalamin receptor)
22352	Vim	ENSMUSG00000026728	vimentin
18761	Prkcq	ENSMUSG00000026778	protein kinase C, theta
67121	Mastl	ENSMUSG00000026779	microtubule associated serine/threonine kinase-like
241391	Galnt5	ENSMUSG00000026828	polypeptide N-acetylgalactosaminyltransferase 5
74016	Phf19	ENSMUSG00000026873	PHD finger protein 19
72080	Sapcd2	ENSMUSG00000026955	suppressor APC domain containing 2
14810	Grin1	ENSMUSG00000026959	glutamate receptor, ionotropic, NMDA1 (zeta 1)
18510	Pax8	ENSMUSG00000026976	paired box 8
215632	Psd4	ENSMUSG00000026979	pleckstrin and Sec7 domain containing 4
16181	Il1rn	ENSMUSG00000026981	interleukin 1 receptor antagonist
20378	Frzb	ENSMUSG00000027004	frizzled-related protein
73649	Cybrd1	ENSMUSG00000027015	cytochrome b reductase 1
241494	Zfp385b	ENSMUSG00000027016	zinc finger protein 385B
241452	Dhrs9	ENSMUSG00000027068	dehydrogenase/reductase (SDR family) member 9
14725	Lrp2	ENSMUSG00000027070	low density lipoprotein receptor-related protein 2
72401	Slc43a1	ENSMUSG00000027075	solute carrier family 43, member 1
16403	Itga6	ENSMUSG00000027111	integrin alpha 6
228421	Kif18a	ENSMUSG00000027115	kinesin family member 18A
76969	Chst1	ENSMUSG00000027221	carbohydrate sulfotransferase 1
228357	Lrp4	ENSMUSG00000027253	low density lipoprotein receptor-related protein 4
108907	Nusap1	ENSMUSG00000027306	nucleolar and spindle associated protein 1
14588	Gfra4	ENSMUSG00000027316	glial cell line derived neurotrophic factor family receptor alpha 4
19361	Rad51	ENSMUSG00000027323	RAD51 recombinase
76464	Knl1	ENSMUSG00000027326	kinetochore scaffold 1
12531	Cdc25b	ENSMUSG00000027330	cell division cycle 25B
51944	Knstrn	ENSMUSG00000027331	kinetochore-localized astrin/SPAG5 binding
11550	Adra1d	ENSMUSG00000027335	adrenergic receptor, alpha 1d
12235	Bub1	ENSMUSG00000027379	BUB1, mitotic checkpoint serine/threonine kinase
70370	Fbln7	ENSMUSG00000027386	fibulin 7
56264	Cpxm1	ENSMUSG00000027408	carboxypeptidase X 1 (M14 family)
72119	Tpx2	ENSMUSG00000027469	TPX2, microtubule-associated
20878	Aurka	ENSMUSG00000027496	aurora kinase A
94212	Pag1	ENSMUSG00000027508	phosphoprotein associated with glycosphingolipid microdomains 1
12841	Col9a3	ENSMUSG00000027570	collagen, type IX, alpha 3
11438	Chrna4	ENSMUSG00000027577	cholinergic receptor, nicotinic, alpha polypeptide 4
56045	Samhd1	ENSMUSG00000027639	SAM domain and HD domain, 1
71878	Fam83d	ENSMUSG00000027654	family with sequence similarity 83, member D
22403	Ccn5	ENSMUSG00000027656	cellular communication network factor 5
13605	Ect2	ENSMUSG00000027699	ect2 oncogene
12428	Ccna2	ENSMUSG00000027715	cyclin A2
12427	Ccna1	ENSMUSG00000027793	cyclin A1
13175	Dclk1	ENSMUSG00000027797	doublecortin-like kinase 1
99543	Olfml3	ENSMUSG00000027848	olfactomedin-like 3
72776	Sass6	ENSMUSG00000027959	SAS-6 centriolar assembly protein
12814	Col11a1	ENSMUSG00000027966	collagen, type XI, alpha 1
20319	Sfrp2	ENSMUSG00000027996	secreted frizzled-related protein 2
13809	Enpep	ENSMUSG00000028024	glutamyl aminopeptidase
404710	Iqgap3	ENSMUSG00000028068	IQ motif containing GTPase activating protein 3
99887	Tlcd4	ENSMUSG00000028132	TLC domain containing 4
76131	Depdc1a	ENSMUSG00000028175	DEP domain containing 1a
99633	Adgrl2	ENSMUSG00000028184	adhesion G protein-coupled receptor L2
16007	Ccn1	ENSMUSG00000028195	cellular communication network factor 1
12448	Ccne2	ENSMUSG00000028212	cyclin E2
80797	Clca3a2	ENSMUSG00000028262	chloride channel accessory 3A2
14211	Smc2	ENSMUSG00000028312	structural maintenance of chromosomes 2
12819	Col15a1	ENSMUSG00000028339	collagen, type XV, alpha 1
242259	Slc44a5	ENSMUSG00000028360	solute carrier family 44, member 5
64817	Svep1	ENSMUSG00000028369	sushi, von Willebrand factor type A, EGF and pentraxin domain containing 1
22004	Tpm2	ENSMUSG00000028464	tropomyosin 2, beta
71406	Spaar	ENSMUSG00000028475	small regulatory polypeptide of amino acid response
53614	Reck	ENSMUSG00000028476	reversion-inducing-cysteine-rich protein with kazal motifs
66775	Hacd4	ENSMUSG00000028497	3-hydroxyacyl-CoA dehydratase 4
230603	Ttc39a	ENSMUSG00000028555	tetratricopeptide repeat domain 39A
16792	Laptm5	ENSMUSG00000028581	lysosomal-associated protein transmembrane 5
16975	Lrp8	ENSMUSG00000028613	low density lipoprotein receptor-related protein 8, apolipoprotein e receptor
12840	Col9a2	ENSMUSG00000028626	collagen, type IX, alpha 2
76574	Mfsd2a	ENSMUSG00000028655	major facilitator superfamily domain containing 2A
13844	Ephb2	ENSMUSG00000028664	Eph receptor B2
74246	Gale	ENSMUSG00000028671	galactose-4-epimerase, UDP
73804	Kif2c	ENSMUSG00000028678	kinesin family member 2C
19366	Rad54l	ENSMUSG00000028702	RAD54 like (S. cerevisiae)
20460	Stil	ENSMUSG00000028718	Scl/Tal1 interrupting locus
11647	Alpl	ENSMUSG00000028766	alkaline phosphatase, liver/bone/kidney
94242	Tinagl1	ENSMUSG00000028776	tubulointerstitial nephritis antigen-like 1
73680	Zbtb8a	ENSMUSG00000028807	zinc finger and BTB domain containing 8a
16765	Stmn1	ENSMUSG00000028832	stathmin 1
230810	Slc30a2	ENSMUSG00000028836	solute carrier family 30 (zinc transporter), member 2
56219	Extl1	ENSMUSG00000028838	exostosin-like glycosyltransferase 1
52276	Cdca8	ENSMUSG00000028873	cell division cycle associated 8
26561	Mmp23	ENSMUSG00000029061	matrix metallopeptidase 23
665270	Plb1	ENSMUSG00000029134	phospholipase B1
22784	Slc30a3	ENSMUSG00000029151	solute carrier family 30 (zinc transporter), member 3
231293	Cwh43	ENSMUSG00000029154	cell wall biogenesis 43 C-terminal homolog
73472	Spata18	ENSMUSG00000029155	spermatogenesis associated 18
12615	Cenpa	ENSMUSG00000029177	centromere protein A
15891	Ibsp	ENSMUSG00000029306	integrin binding sialoprotein
13602	Sparcl1	ENSMUSG00000029309	SPARC-like 1
72151	Rfc5	ENSMUSG00000029363	replication factor C (activator 1) 5
208628	Kntc1	ENSMUSG00000029414	kinetochore associated 1
12704	Cit	ENSMUSG00000029516	citron
16848	Lfng	ENSMUSG00000029570	LFNG O-fucosylpeptide 3-beta-N-acetylglucosaminyltransferase
14086	Fscn1	ENSMUSG00000029581	fascin actin-bundling protein 1
77521	Mtus2	ENSMUSG00000029651	microtubule associated tumor suppressor candidate 2
12843	Col1a2	ENSMUSG00000029661	collagen, type I, alpha 2
93735	Wnt16	ENSMUSG00000029671	wingless-type MMTV integration site family, member 16
13717	Eln	ENSMUSG00000029675	elastin
13395	Dlx5	ENSMUSG00000029755	distal-less homeobox 5
243743	Plxna4	ENSMUSG00000029765	plexin A4
320590	Svopl	ENSMUSG00000029830	SV2 related protein homolog (rat)-like
56150	Mad2l1	ENSMUSG00000029910	MAD2 mitotic arrest deficient-like 1
232288	Frmd4b	ENSMUSG00000030064	FERM domain containing 4B
107747	Aldh1l1	ENSMUSG00000030088	aldehyde dehydrogenase 1 family, member L1
13730	Emp1	ENSMUSG00000030208	epithelial membrane protein 1
66857	Plbd1	ENSMUSG00000030214	phospholipase B domain containing 1
19362	Rad51ap1	ENSMUSG00000030346	RAD51 associated protein 1
18553	Pcsk6	ENSMUSG00000030513	proprotein convertase subtilisin/kexin type 6
12144	Blm	ENSMUSG00000030528	Bloom syndrome, RecQ like helicase
67666	Hapln3	ENSMUSG00000030606	hyaluronan and proteoglycan link protein 3
11595	Acan	ENSMUSG00000030607	aggrecan
244209	Cyp2r1	ENSMUSG00000030670	cytochrome P450, family 2, subfamily r, polypeptide 1
110033	Kif22	ENSMUSG00000030677	kinesin family member 22
69540	Klk10	ENSMUSG00000030693	kallikrein related-peptidase 10
69121	Chrdl2	ENSMUSG00000030732	chordin-like 2
50781	Dkk3	ENSMUSG00000030772	dickkopf WNT signaling pathway inhibitor 3
12862	Cox6a2	ENSMUSG00000030785	cytochrome c oxidase subunit 6A2
56636	Fgf21	ENSMUSG00000030827	fibroblast growth factor 21
55987	Cpxm2	ENSMUSG00000030862	carboxypeptidase X 2 (M14 family)
18817	Plk1	ENSMUSG00000030867	polo like kinase 1
20216	Acsm3	ENSMUSG00000030935	acyl-CoA synthetase medium-chain family member 3
20133	Rrm1	ENSMUSG00000030978	ribonucleotide reductase M1
17345	Mki67	ENSMUSG00000031004	antigen identified by monoclonal antibody Ki 67
330627	Trim66	ENSMUSG00000031026	tripartite motif-containing 66
211577	Mrgprf	ENSMUSG00000031070	MAS-related GPR, member F
55925	Syt8	ENSMUSG00000031098	synaptotagmin VIII
70415	Stk26	ENSMUSG00000031112	serine/threonine kinase 26
67790	Rab39b	ENSMUSG00000031202	RAB39B, member RAS oncogene family
236920	Stard8	ENSMUSG00000031216	START domain containing 8
272790	Magee2	ENSMUSG00000031224	MAGE family member E2
64103	Tnmd	ENSMUSG00000031250	tenomodulin
102920	Cenpi	ENSMUSG00000031262	centromere protein I
83453	Chrdl1	ENSMUSG00000031283	chordin-like 1
382253	Cdkl5	ENSMUSG00000031292	cyclin-dependent kinase-like 5
18194	Nsdhl	ENSMUSG00000031349	NAD(P) dependent steroid dehydrogenase-like
22673	Zfp185	ENSMUSG00000031351	zinc finger protein 185
16728	L1cam	ENSMUSG00000031391	L1 cell adhesion molecule
14456	Gas6	ENSMUSG00000031451	growth arrest specific 6
20377	Sfrp1	ENSMUSG00000031548	secreted frizzled-related protein 1
23965	Tenm3	ENSMUSG00000031561	teneurin transmembrane protein 3
68797	Pdgfrl	ENSMUSG00000031595	platelet-derived growth factor receptor-like
20284	Scrg1	ENSMUSG00000031610	scrapie responsive gene 1
93960	Nkd1	ENSMUSG00000031661	naked cuticle 1
72155	Cenpn	ENSMUSG00000031756	centromere protein N
234797	6430548M08Rik	ENSMUSG00000031824	RIKEN cDNA 6430548M08 gene
63857	Bco1	ENSMUSG00000031845	beta-carotene oxygenase 1
12845	Comp	ENSMUSG00000031849	cartilage oligomeric matrix protein
58994	Smpd3	ENSMUSG00000031906	sphingomyelin phosphodiesterase 3, neutral
66894	Wwp2	ENSMUSG00000031930	WW domain containing E3 ubiquitin protein ligase 2
56773	Chst5	ENSMUSG00000031952	carbohydrate (N-acetylglucosamine 6-O) sulfotransferase 5
73420	Ccsap	ENSMUSG00000031971	centriole, cilia and spindle associated protein
21838	Thy1	ENSMUSG00000032011	thymus cell antigen 1, theta
67703	Kirrel3	ENSMUSG00000032036	kirre like nephrin family adhesion molecule 3
12955	Cryab	ENSMUSG00000032060	crystallin, alpha B
21345	Tagln	ENSMUSG00000032085	transgelin
14012	Mpzl2	ENSMUSG00000032092	myelin protein zero-like 2
84004	Mcam	ENSMUSG00000032135	melanoma cell adhesion molecule
16835	Ldlr	ENSMUSG00000032193	low density lipoprotein receptor
12442	Ccnb2	ENSMUSG00000032218	cyclin B2
12306	Anxa2	ENSMUSG00000032231	annexin A2
71819	Kif23	ENSMUSG00000032254	kinesin family member 23
69642	Mlip	ENSMUSG00000032355	muscular LMNA-interacting protein
68014	Zwilch	ENSMUSG00000032400	zwilch kinetochore protein
235435	Lctl	ENSMUSG00000032401	lactase-like
19228	Pth1r	ENSMUSG00000032492	parathyroid hormone 1 receptor
245038	Dclk3	ENSMUSG00000032500	doublecortin-like kinase 3
22041	Trf	ENSMUSG00000032554	transferrin
22036	Traip	ENSMUSG00000032586	TRAF-interacting protein
69398	Cdhr4	ENSMUSG00000032595	cadherin-related family member 4
269941	Chsy1	ENSMUSG00000032640	chondroitin sulfate synthase 1
269132	Colgalt2	ENSMUSG00000032649	collagen beta(1-O)galactosyltransferase 2
78733	Troap	ENSMUSG00000032783	trophinin associated protein
14087	Fanca	ENSMUSG00000032815	Fanconi anemia, complementation group A
225638	Alpk2	ENSMUSG00000032845	alpha-kinase 2
433323	Sgpp2	ENSMUSG00000032908	sphingosine-1-phosphate phosphatase 2
223272	Itgbl1	ENSMUSG00000032925	integrin, beta-like 1
224171	Cip2a	ENSMUSG00000033031	cell proliferation regulating inhibitor of protein phosphatase 2A
238680	Cntnap3	ENSMUSG00000033063	contactin associated protein-like 3
231605	Galnt9	ENSMUSG00000033316	polypeptide N-acetylgalactosaminyltransferase 9
81877	Tnxb	ENSMUSG00000033327	tenascin XB
235130	Adamts15	ENSMUSG00000033453	a disintegrin-like and metallopeptidase (reprolysin type) with thrombospondin type 1 motif, 15
72713	Angptl1	ENSMUSG00000033544	angiopoietin-like 1
338521	Fa2h	ENSMUSG00000033579	fatty acid 2-hydroxylase
333564	Fndc3c1	ENSMUSG00000033737	fibronectin type III domain containing 3C1
76915	Mnd1	ENSMUSG00000033752	meiotic nuclear divisions 1
79456	Recql4	ENSMUSG00000033762	RecQ protein-like 4
108672	Zdhhc15	ENSMUSG00000033906	zinc finger, DHHC domain containing 15
12316	Aspm	ENSMUSG00000033952	abnormal spindle microtubule assembly
16525	Kcnk1	ENSMUSG00000033998	potassium channel, subfamily K, member 1
211651	Fancd2	ENSMUSG00000034023	Fanconi anemia, complementation group D2
227377	Farp2	ENSMUSG00000034066	FERM, RhoGEF and pleckstrin domain protein 2
14073	Faah	ENSMUSG00000034171	fatty acid amide hydrolase
77782	Polq	ENSMUSG00000034206	polymerase (DNA directed), theta
16571	Kif4	ENSMUSG00000034311	kinesin family member 4
13521	Slc26a2	ENSMUSG00000034320	solute carrier family 26 (sulfate transporter), member 2
237911	Brip1	ENSMUSG00000034329	BRCA1 interacting protein C-terminal helicase 1
226180	Ina	ENSMUSG00000034336	internexin neuronal intermediate filament protein, alpha
51801	Ramp1	ENSMUSG00000034353	receptor (calcitonin) activity modifying protein 1
240055	Neurl1b	ENSMUSG00000034413	neuralized E3 ubiquitin protein ligase 1B
432763	Prr7	ENSMUSG00000034686	proline rich 7 (synaptic)
245578	Pcdh11x	ENSMUSG00000034755	protocadherin 11 X-linked
217216	Hrob	ENSMUSG00000034773	homologous recombination factor with OB-fold
69706	Lrr1	ENSMUSG00000034883	leucine rich repeat protein 1
215387	Ncaph	ENSMUSG00000034906	non-SMC condensin I complex, subunit H
74754	Dhcr24	ENSMUSG00000034926	24-dehydrocholesterol reductase
13482	Dpp4	ENSMUSG00000035000	dipeptidylpeptidase 4
236899	Pcyt1b	ENSMUSG00000035246	phosphate cytidylyltransferase 1, choline, beta isoform
320712	Abi3bp	ENSMUSG00000035258	ABI family member 3 binding protein
26563	Ror1	ENSMUSG00000035305	receptor tyrosine kinase-like orphan receptor 1
75317	Parpbp	ENSMUSG00000035365	PARP1 binding protein
60530	Fignl1	ENSMUSG00000035455	fidgetin-like 1
21810	Tgfbi	ENSMUSG00000035493	transforming growth factor, beta induced
16667	Krt17	ENSMUSG00000035557	keratin 17
666060	Frmpd1	ENSMUSG00000035615	FERM and PDZ domain containing 1
17279	Melk	ENSMUSG00000035683	maternal embryonic leucine zipper kinase
106407	Slc51a	ENSMUSG00000035699	solute carrier family 51, alpha subunit
11475	Acta2	ENSMUSG00000035783	actin alpha 2, smooth muscle, aorta
208076	Pknox2	ENSMUSG00000035934	Pbx/knotted 1 homeobox 2
380660	Acss3	ENSMUSG00000035948	acyl-CoA synthetase short-chain family member 3
109594	Lmo1	ENSMUSG00000036111	LIM domain only 1
66042	Sostdc1	ENSMUSG00000036169	sclerostin domain containing 1
66468	Ska1	ENSMUSG00000036223	spindle and kinetochore associated complex subunit 1
545260	Arsi	ENSMUSG00000036412	arylsulfatase i
18530	Pcdh8	ENSMUSG00000036422	protocadherin 8
386454	Rnf39	ENSMUSG00000036492	ring finger protein 39
245386	Tmem255a	ENSMUSG00000036502	transmembrane protein 255A
243914	Lgi4	ENSMUSG00000036560	leucine-rich repeat LGI family, member 4
56188	Fxyd1	ENSMUSG00000036570	FXYD domain-containing ion transport regulator 1
209737	Kif15	ENSMUSG00000036768	kinesin family member 15
68743	Anln	ENSMUSG00000036777	anillin, actin binding protein
70363	Fam135b	ENSMUSG00000036800	family with sequence similarity 135, member B
22417	Wnt4	ENSMUSG00000036856	wingless-type MMTV integration site family, member 4
233071	Arhgap33	ENSMUSG00000036882	Rho GTPase activating protein 33
242022	Frem2	ENSMUSG00000037016	Fras1 related extracellular matrix protein 2
15376	Foxa2	ENSMUSG00000037025	forkhead box A2
109042	Cavin3	ENSMUSG00000037060	caveolae associated 3
20249	Scd1	ENSMUSG00000037071	stearoyl-Coenzyme A desaturase 1
76905	Lrg1	ENSMUSG00000037095	leucine-rich alpha-2-glycoprotein 1
16764	Aff3	ENSMUSG00000037138	AF4/FMR2 family, member 3
68458	Ppp1r14a	ENSMUSG00000037166	protein phosphatase 1, regulatory inhibitor subunit 14A
26968	Islr	ENSMUSG00000037206	immunoglobulin superfamily containing leucine-rich repeat
69071	Tmem97	ENSMUSG00000037278	transmembrane protein 97
21335	Tacc3	ENSMUSG00000037313	transforming, acidic coiled-coil containing protein 3
100689	Spon2	ENSMUSG00000037379	spondin 2, extracellular matrix protein
104732	Tedc1	ENSMUSG00000037466	tubulin epsilon and delta complex 1
76843	Dtl	ENSMUSG00000037474	denticleless E3 ubiquitin protein ligase
218977	Dlgap5	ENSMUSG00000037544	DLG associated protein 5
218973	Wdhd1	ENSMUSG00000037572	WD repeat and HMG-box DNA binding protein 1
72391	Cdkn3	ENSMUSG00000037628	cyclin-dependent kinase inhibitor 3
12577	Cdkn1c	ENSMUSG00000037664	cyclin-dependent kinase inhibitor 1C (P57)
80986	Ckap2	ENSMUSG00000037725	cytoskeleton associated protein 2
77569	Limch1	ENSMUSG00000037736	LIM and calponin homology domains 1
228852	Ppp1r16b	ENSMUSG00000037754	protein phosphatase 1, regulatory subunit 16B
228846	D630003M21Rik	ENSMUSG00000037813	RIKEN cDNA D630003M21 gene
73121	Rflna	ENSMUSG00000037962	refilin A
223970	Rmi2	ENSMUSG00000037991	RecQ mediated genome instability 2
97086	Slc9b2	ENSMUSG00000037994	solute carrier family 9, subfamily B (NHA2, cation proton antiporter 2), member 2
16494	Kcna6	ENSMUSG00000038077	potassium voltage-gated channel, shaker-related, subfamily, member 6
245050	Gask1a	ENSMUSG00000038233	golgi associated kinase 1A
68298	Ncapd2	ENSMUSG00000038252	non-SMC condensin I complex, subunit D2
67198	Spats2l	ENSMUSG00000038305	spermatogenesis associated, serine-rich 2-like
16511	Kcnh2	ENSMUSG00000038319	potassium voltage-gated channel, subfamily H (eag-related), member 2
66425	Pcp4l1	ENSMUSG00000038370	Purkinje cell protein 4-like 1
22137	Ttk	ENSMUSG00000038379	Ttk protein kinase
140494	Atp6v0a4	ENSMUSG00000038600	ATPase, H+ transporting, lysosomal V0 subunit A4
215085	Slc35f1	ENSMUSG00000038602	solute carrier family 35, member F1
320127	Dgki	ENSMUSG00000038665	diacylglycerol kinase, iota
233199	Mybpc2	ENSMUSG00000038670	myosin binding protein C, fast-type
218121	Mboat1	ENSMUSG00000038732	membrane bound O-acyltransferase domain containing 1
54366	Ctnnal1	ENSMUSG00000038816	catenin (cadherin associated protein), alpha-like 1
223473	Nipal2	ENSMUSG00000038879	NIPA-like domain containing 2
233406	Prc1	ENSMUSG00000038943	protein regulator of cytokinesis 1
73910	Arhgap18	ENSMUSG00000039031	Rho GTPase activating protein 18
116732	Tsga13	ENSMUSG00000039032	testis specific gene A13
268465	Eme1	ENSMUSG00000039055	essential meiotic structure-specific endonuclease 1
229949	Ak5	ENSMUSG00000039058	adenylate kinase 5
16790	Anpep	ENSMUSG00000039062	alanyl (membrane) aminopeptidase
71791	Cpa4	ENSMUSG00000039070	carboxypeptidase A4
12643	Chad	ENSMUSG00000039084	chondroadherin
208836	Fanci	ENSMUSG00000039187	Fanconi anemia, complementation group I
19771	Rlbp1	ENSMUSG00000039194	retinaldehyde binding protein 1
18405	Orm1	ENSMUSG00000039196	orosomucoid 1
68028	Rpl22l1	ENSMUSG00000039221	ribosomal protein L22 like 1
226777	C130074G19Rik	ENSMUSG00000039349	RIKEN cDNA C130074G19 gene
234258	Neil3	ENSMUSG00000039396	nei like 3 (E. coli)
72480	Tspyl4	ENSMUSG00000039485	TSPY-like 4
386463	Cdsn	ENSMUSG00000039518	corneodesmosin
54670	Atp8b1	ENSMUSG00000039529	ATPase, class I, type 8B, member 1
319582	Trmt9b	ENSMUSG00000039620	tRNA methyltransferase 9B
320609	Strip2	ENSMUSG00000039629	striatin interacting protein 2
16826	Ldb2	ENSMUSG00000039706	LIM domain binding 2
26909	Exo1	ENSMUSG00000039748	exonuclease 1
319581	Xkr5	ENSMUSG00000039814	X-linked Kx blood group related 5
74511	Lrrc17	ENSMUSG00000039883	leucine rich repeat containing 17
20539	Slc7a5	ENSMUSG00000040010	solute carrier family 7 (cationic amino acid transporter, y+ system), member 5
12236	Bub1b	ENSMUSG00000040084	BUB1B, mitotic checkpoint serine/threonine kinase
233919	Gpr26	ENSMUSG00000040125	G protein-coupled receptor 26
209232	Wfdc5	ENSMUSG00000040154	WAP four-disulfide core domain 5
16538	Kcns1	ENSMUSG00000040164	K+ voltage-gated channel, subfamily S, 1
68026	Pclaf	ENSMUSG00000040204	PCNA clamp associated factor
216892	Spns2	ENSMUSG00000040447	spinster homolog 2
17180	Matn1	ENSMUSG00000040533	matrilin 1, cartilage matrix protein
327958	Pitpnm3	ENSMUSG00000040543	PITPNM family member 3
208890	Slc26a7	ENSMUSG00000040569	solute carrier family 26, member 7
100039795	Ildr2	ENSMUSG00000040612	immunoglobulin-like domain containing receptor 2
213783	Plekhg1	ENSMUSG00000040624	pleckstrin homology domain containing, family G (with RhoGef domain) member 1
270685	Mthfd1l	ENSMUSG00000040675	methylenetetrahydrofolate dehydrogenase (NADP+ dependent) 1-like
20452	St8sia4	ENSMUSG00000040710	ST8 alpha-N-acetyl-neuraminide alpha-2,8-sialyltransferase 4
67272	Cmtm5	ENSMUSG00000040759	CKLF-like MARVEL transmembrane domain containing 5
194590	Reps2	ENSMUSG00000040855	RALBP1 associated Eps domain containing protein 2
56543	Kcnd3	ENSMUSG00000040896	potassium voltage-gated channel, Shal-related family, member 3
20518	Slc22a2	ENSMUSG00000040966	solute carrier family 22 (organic cation transporter), member 2
208084	Pif1	ENSMUSG00000041064	PIF1 5'-to-3' DNA helicase
18784	Pla2g5	ENSMUSG00000041193	phospholipase A2, group V
228482	Arhgap11a	ENSMUSG00000041219	Rho GTPase activating protein 11A
170439	Elovl6	ENSMUSG00000041220	ELOVL family member 6, elongation of long chain fatty acids (yeast)
11932	Atp1b2	ENSMUSG00000041329	ATPase, Na+/K+ transporting, beta 2 polypeptide
330406	B4galnt3	ENSMUSG00000041372	beta-1,4-N-acetyl-galactosaminyl transferase 3
268697	Ccnb1	ENSMUSG00000041431	cyclin B1
667742	Piezo2	ENSMUSG00000041482	piezo-type mechanosensitive ion channel component 2
381293	Kif14	ENSMUSG00000041498	kinesin family member 14
14264	Fmod	ENSMUSG00000041559	fibromodulin
68054	Serpina12	ENSMUSG00000041567	serine (or cysteine) peptidase inhibitor, clade A (alpha-1 antiproteinase, antitrypsin), member 12
215446	Entpd3	ENSMUSG00000041608	ectonucleoside triphosphate diphosphohydrolase 3
170442	Bbox1	ENSMUSG00000041660	butyrobetaine (gamma), 2-oxoglutarate dioxygenase 1 (gamma-butyrobetaine hydroxylase)
217262	Abca9	ENSMUSG00000041797	ATP-binding cassette, sub-family A (ABC1), member 9
17215	Mcm3	ENSMUSG00000041859	minichromosome maintenance complex component 3
17855	Mvk	ENSMUSG00000041939	mevalonate kinase
76044	Ncapg2	ENSMUSG00000042029	non-SMC condensin II complex, subunit G2
213417	Klhdc8a	ENSMUSG00000042115	kelch domain containing 8A
14747	Cmklr1	ENSMUSG00000042190	chemokine-like receptor 1
14622	Gjb5	ENSMUSG00000042357	gap junction protein, beta 5
19699	Reln	ENSMUSG00000042453	reelin
269582	Clspn	ENSMUSG00000042489	claspin
171504	Apobr	ENSMUSG00000042759	apolipoprotein B receptor
329152	Hecw2	ENSMUSG00000042807	HECT, C2 and WW domain containing E3 ubiquitin protein ligase 2
192200	Wfdc12	ENSMUSG00000042845	WAP four-disulfide core domain 12
69627	Fam89a	ENSMUSG00000043068	family with sequence similarity 89, member A
319942	A530016L24Rik	ENSMUSG00000043122	RIKEN cDNA A530016L24 gene
71721	Fam13c	ENSMUSG00000043259	family with sequence similarity 13, member C
65079	Rtn4r	ENSMUSG00000043811	reticulon 4 receptor
195209	Zfp469	ENSMUSG00000043903	zinc finger protein 469
230822	Ncmap	ENSMUSG00000043924	noncompact myelin associated protein
330657	Prss53	ENSMUSG00000044139	protease, serine 53
328971	Spink10	ENSMUSG00000044176	serine peptidase inhibitor, Kazal type 10
12532	Cdc25c	ENSMUSG00000044201	cell division cycle 25C
100102	Pcsk9	ENSMUSG00000044254	proprotein convertase subtilisin/kexin type 9
217835	Rin3	ENSMUSG00000044456	Ras and Rab interactor 3
66443	Tnfaip8l1	ENSMUSG00000044469	tumor necrosis factor, alpha-induced protein 8-like 1
207259	Zbtb7c	ENSMUSG00000044646	zinc finger and BTB domain containing 7C
229791	Plppr4	ENSMUSG00000044667	phospholipid phosphatase related 4
30944	Zfp354c	ENSMUSG00000044807	zinc finger protein 354C
328967	Arhgef37	ENSMUSG00000045094	Rho guanine nucleotide exchange factor (GEF) 37
73710	Tubb2b	ENSMUSG00000045136	tubulin, beta 2B class IIB
211961	Asxl3	ENSMUSG00000045215	ASXL transcriptional regulator 3
68874	Klhdc9	ENSMUSG00000045259	kelch domain containing 9
26886	Cenph	ENSMUSG00000045273	centromere protein H
229841	Cenpe	ENSMUSG00000045328	centromere protein E
327747	Mettl24	ENSMUSG00000045555	methyltransferase like 24
230235	Frrs1l	ENSMUSG00000045589	ferric-chelate reductase 1 like
225608	Sh3tc2	ENSMUSG00000045629	SH3 domain and tetratricopeptide repeats 2
104252	Cdc42ep2	ENSMUSG00000045664	CDC42 effector protein (Rho GTPase binding) 2
276829	Smtnl2	ENSMUSG00000045667	smoothelin-like 2
373864	Col27a1	ENSMUSG00000045672	collagen, type XXVII, alpha 1
320802	Ifitm10	ENSMUSG00000045777	interferon induced transmembrane protein 10
66864	Clec14a	ENSMUSG00000045930	C-type lectin domain family 14, member a
16005	Igfals	ENSMUSG00000046070	insulin-like growth factor binding protein, acid labile subunit
108961	E2f8	ENSMUSG00000046179	E2F transcription factor 8
234396	Ankle1	ENSMUSG00000046295	ankyrin repeat and LEM domain containing 1
14619	Gjb2	ENSMUSG00000046352	gap junction protein, beta 2
67516	Kctd4	ENSMUSG00000046523	potassium channel tetramerisation domain containing 4
77011	Ticrr	ENSMUSG00000046591	TOPBP1-interacting checkpoint and replication regulator
71911	Bdh1	ENSMUSG00000046598	3-hydroxybutyrate dehydrogenase, type 1
241327	Olfml2a	ENSMUSG00000046618	olfactomedin-like 2A
100342	Tent5b	ENSMUSG00000046694	terminal nucleotidyltransferase 5B
192734	Lrrc75b	ENSMUSG00000046807	leucine rich repeat containing 75B
12484	Cd24a	ENSMUSG00000047139	CD24a antigen
227485	Cdh19	ENSMUSG00000047216	cadherin 19, type 2
434438	Iho1	ENSMUSG00000047220	interactor of HORMAD1 1
381260	Gm973	ENSMUSG00000047361	predicted gene 973
106565	Dlk2	ENSMUSG00000047428	delta like non-canonical Notch ligand 2
227358	Erfe	ENSMUSG00000047443	erythroferrone
217653	Mis18bp1	ENSMUSG00000047534	MIS18 binding protein 1
406219	Krt87	ENSMUSG00000047641	keratin 87
213436	Rtl3	ENSMUSG00000047686	retrotransposon Gag like 3
215384	Fcgbp	ENSMUSG00000047730	Fc fragment of IgG binding protein
237211	Fancb	ENSMUSG00000047757	Fanconi anemia, complementation group B
396184	Flrt1	ENSMUSG00000047787	fibronectin leucine rich transmembrane protein 1
208777	Sned1	ENSMUSG00000047793	sushi, nidogen and EGF-like domains 1
68203	Diras2	ENSMUSG00000047842	DIRAS family, GTP-binding RAS-like 2
52331	Stbd1	ENSMUSG00000047963	starch binding domain 1
241576	Ldlrad3	ENSMUSG00000048058	low density lipoprotein receptor class A domain containing 3
320635	Cyb5r2	ENSMUSG00000048065	cytochrome b5 reductase 2
23966	Tenm4	ENSMUSG00000048078	teneurin transmembrane protein 4
93689	Lmod1	ENSMUSG00000048096	leiomodin 1 (smooth muscle)
70466	Ckap2l	ENSMUSG00000048327	cytoskeleton associated protein 2-like
76219	Arxes1	ENSMUSG00000048355	adipocyte-related X-chromosome expressed sequence 1
27047	Omd	ENSMUSG00000048368	osteomodulin
241520	Fam171b	ENSMUSG00000048388	family with sequence similarity 171, member B
17349	Mlf1	ENSMUSG00000048416	myeloid leukemia factor 1
227288	Cxcr1	ENSMUSG00000048480	chemokine (C-X-C motif) receptor 1
243538	Cfap100	ENSMUSG00000048794	cilia and flagella associated protein 100
108912	Cdca2	ENSMUSG00000048922	cell division cycle associated 2
109294	Prex2	ENSMUSG00000048960	phosphatidylinositol-3,4,5-trisphosphate-dependent Rac exchange factor 2
243312	Elfn1	ENSMUSG00000048988	leucine rich repeat and fibronectin type III, extracellular 1
68169	Ndnf	ENSMUSG00000049001	neuron-derived neurotrophic factor
242506	Frmd3	ENSMUSG00000049122	FERM domain containing 3
20660	Sorl1	ENSMUSG00000049313	sortilin-related receptor, LDLR class A repeats-containing
23964	Tenm2	ENSMUSG00000049336	teneurin transmembrane protein 2
109222	Rarres1	ENSMUSG00000049404	retinoic acid receptor responder (tazarotene induced) 1
14371	Fzd9	ENSMUSG00000049551	frizzled class receptor 9
210356	Nckap5	ENSMUSG00000049690	NCK-associated protein 5
14366	Fzd4	ENSMUSG00000049791	frizzled class receptor 4
207911	Mchr1	ENSMUSG00000050164	melanin-concentrating hormone receptor 1
329065	Scd4	ENSMUSG00000050195	stearoyl-coenzyme A desaturase 4
239114	Il17d	ENSMUSG00000050222	interleukin 17D
57265	Fzd2	ENSMUSG00000050288	frizzled class receptor 2
106795	Tcf19	ENSMUSG00000050410	transcription factor 19
320343	Lypd6	ENSMUSG00000050447	LY6/PLAUR domain containing 6
11548	Adra1b	ENSMUSG00000050541	adrenergic receptor, alpha 1b
319922	Vwc2	ENSMUSG00000050830	von Willebrand factor C domain containing 2
225583	Minar2	ENSMUSG00000050875	membrane integral NOTCH2 associated receptor 2
320452	P4ha3	ENSMUSG00000051048	procollagen-proline, 2-oxoglutarate 4-dioxygenase (proline 4-hydroxylase), alpha polypeptide III
236930	Ercc6l	ENSMUSG00000051220	excision repair cross-complementing rodent repair deficiency complementation group 6 like
236690	Nyx	ENSMUSG00000051228	nyctalopin
209334	Gen1	ENSMUSG00000051235	GEN1, Holliday junction 5' flap endonuclease
70218	Kif18b	ENSMUSG00000051378	kinesin family member 18B
383348	Kctd16	ENSMUSG00000051401	potassium channel tetramerisation domain containing 16
230098	Arhgef39	ENSMUSG00000051517	Rho guanine nucleotide exchange factor (GEF) 39
57775	Usp29	ENSMUSG00000051527	ubiquitin specific peptidase 29
382571	Kcnf1	ENSMUSG00000051726	potassium voltage-gated channel, subfamily F, member 1
233529	Kctd14	ENSMUSG00000051727	potassium channel tetramerisation domain containing 14
17294	Mest	ENSMUSG00000051855	mesoderm specific transcript
497097	Xkr4	ENSMUSG00000051951	X-linked Kx blood group related 4
239790	Ostn	ENSMUSG00000052276	osteocrin
18766	Pkdrej	ENSMUSG00000052496	polycystin (PKD) family receptor for egg jelly
70549	Tln2	ENSMUSG00000052698	talin 2
240776	Kcnt2	ENSMUSG00000052726	potassium channel, subfamily T, member 2
27206	Nrk	ENSMUSG00000052854	Nik related kinase
76980	Ube2ql1	ENSMUSG00000052981	ubiquitin-conjugating enzyme E2Q family-like 1
353346	Gpr141	ENSMUSG00000053101	G protein-coupled receptor 141
11668	Aldh1a1	ENSMUSG00000053279	aldehyde dehydrogenase family 1, subfamily A1
236539	Phgdh	ENSMUSG00000053398	3-phosphoglycerate dehydrogenase
76854	Gper1	ENSMUSG00000053647	G protein-coupled estrogen receptor 1
74103	Nebl	ENSMUSG00000053702	nebulette
16666	Krt16	ENSMUSG00000053797	keratin 16
72668	Skida1	ENSMUSG00000054074	SKI/DACH domain containing 1
68588	Cthrc1	ENSMUSG00000054196	collagen triple helix repeat containing 1
14184	Fgfr3	ENSMUSG00000054252	fibroblast growth factor receptor 3
16598	Klf2	ENSMUSG00000055148	Kruppel-like factor 2 (lung)
20538	Slc6a2	ENSMUSG00000055368	solute carrier family 6 (neurotransmitter transporter, noradrenalin), member 2
233246	Ano5	ENSMUSG00000055489	anoctamin 5
225471	Ticam2	ENSMUSG00000056130	toll-like receptor adaptor molecule 2
72003	Synpr	ENSMUSG00000056296	synaptoporin
242894	Actr3b	ENSMUSG00000056367	ARP3 actin-related protein 3B
16881	Lig1	ENSMUSG00000056394	ligase I, DNA, ATP-dependent
70445	Cd248	ENSMUSG00000056481	CD248 antigen, endosialin
224792	Adgrf5	ENSMUSG00000056492	adhesion G protein-coupled receptor F5
73254	Ccdc18	ENSMUSG00000056531	coiled-coil domain containing 18
320365	Fry	ENSMUSG00000056602	FRY microtubule binding protein
223626	Them6	ENSMUSG00000056665	thioesterase superfamily member 6
27385	Magel2	ENSMUSG00000056972	MAGE family member L2
17178	Fxyd3	ENSMUSG00000057092	FXYD domain-containing ion transport regulator 3
14613	Gja5	ENSMUSG00000057123	gap junction protein, alpha 5
30937	Lmcd1	ENSMUSG00000057604	LIM and cysteine-rich domains 1
102639719	LOC102639719	NA	uncharacterized LOC102639719
269016	Sh3rf2	ENSMUSG00000057719	SH3 domain containing ring finger 2
230971	Megf6	ENSMUSG00000057751	multiple EGF-like-domains 6
225187	Ankrd29	ENSMUSG00000057766	ankyrin repeat domain 29
268860	Abat	ENSMUSG00000057880	4-aminobutyrate aminotransferase
12323	Camk2b	ENSMUSG00000057897	calcium/calmodulin-dependent protein kinase II, beta
319554	Idi1	ENSMUSG00000058258	isopentenyl-diphosphate delta isomerase
71907	Serpina9	ENSMUSG00000058260	serine (or cysteine) peptidase inhibitor, clade A (alpha-1 antiproteinase, antitrypsin), member 9
105988	Espl1	ENSMUSG00000058290	extra spindle pole bodies 1, separase
22151	Tubb2a	ENSMUSG00000058672	tubulin, beta 2A class IIA
81799	C1qtnf3	ENSMUSG00000058914	C1q and tumor necrosis factor related protein 3
12630	Cfi	ENSMUSG00000058952	complement component factor i
329872	Frem1	ENSMUSG00000059049	Fras1 related extracellular matrix protein 1
18213	Ntrk3	ENSMUSG00000059146	neurotrophic tyrosine kinase, receptor, type 3
74318	Hopx	ENSMUSG00000059325	HOP homeobox
108052	Slc14a1	ENSMUSG00000059336	solute carrier family 14 (urea transporter), member 1
11468	Actg2	ENSMUSG00000059430	actin, gamma 2, smooth muscle, enteric
27204	Syn3	ENSMUSG00000059602	synapsin III
110196	Fdps	ENSMUSG00000059743	farnesyl diphosphate synthetase
106582	Nrm	ENSMUSG00000059791	nurim (nuclear envelope membrane protein)
240444	Kcng2	ENSMUSG00000059852	potassium voltage-gated channel, subfamily G, member 2
94346	Tmem40	ENSMUSG00000059900	transmembrane protein 40
237360	Adamts14	ENSMUSG00000059901	a disintegrin-like and metallopeptidase (reprolysin type) with thrombospondin type 1 motif, 14
170574	Sp7	ENSMUSG00000060284	Sp7 transcription factor 7
385643	Kng2	ENSMUSG00000060459	kininogen 2
74342	Lrrtm1	ENSMUSG00000060780	leucine rich repeat transmembrane neuronal 1
12560	Cdh3	ENSMUSG00000061048	cadherin 3
20315	Cxcl12	ENSMUSG00000061353	chemokine (C-X-C motif) ligand 12
100503545	Nuggc	ENSMUSG00000061356	nuclear GTPase, germinal center associated
75216	Cep128	ENSMUSG00000061533	centrosomal protein 128
18406	Orm2	ENSMUSG00000061540	orosomucoid 2
26875	Pclo	ENSMUSG00000061601	piccolo (presynaptic cytomatrix protein)
19049	Ppp1r1b	ENSMUSG00000061718	protein phosphatase 1, regulatory inhibitor subunit 1B
21957	Tnnt3	ENSMUSG00000061723	troponin T3, skeletal, fast
381318	Nsl1	ENSMUSG00000062510	NSL1, MIS12 kinetochore complex component
12391	Cav3	ENSMUSG00000062694	caveolin 3
70405	Calml3	ENSMUSG00000063130	calmodulin-like 3
233271	Luzp2	ENSMUSG00000063297	leucine zipper protein 2
320916	Wscd2	ENSMUSG00000063430	WSC domain containing 2
66673	Sorcs3	ENSMUSG00000063434	sortilin-related VPS10 domain containing receptor 3
67824	Nmral1	ENSMUSG00000063445	NmrA-like family domain containing 1
214685	Chadl	ENSMUSG00000063765	chondroadherin-like
242653	Cldn19	ENSMUSG00000066058	claudin 19
277753	Cyp4a12a	ENSMUSG00000066071	cytochrome P450, family 4, subfamily a, polypeptide 12a
77739	Adamtsl1	ENSMUSG00000066113	ADAMTS-like 1
16625	Serpina3c	ENSMUSG00000066361	serine (or cysteine) peptidase inhibitor, clade A, member 3C
59095	Fxyd6	ENSMUSG00000066705	FXYD domain-containing ion transport regulator 6
545370	Hmcn1	ENSMUSG00000066842	hemicentin 1
100043906	Gm10184	ENSMUSG00000066878	karyopherin (importin) alpha 2 pseudogene
12338	Capn6	ENSMUSG00000067276	calpain 6
53412	Ppp1r3c	ENSMUSG00000067279	protein phosphatase 1, regulatory subunit 3C
13610	S1pr3	ENSMUSG00000067586	sphingosine-1-phosphate receptor 3
98932	Myl9	ENSMUSG00000067818	myosin, light polypeptide 9, regulatory
66570	Cenpm	ENSMUSG00000068101	centromere protein M
11609	Agtr2	ENSMUSG00000068122	angiotensin II receptor, type 2
66793	Efcab1	ENSMUSG00000068617	EF-hand calcium binding domain 1
64378	Gpr88	ENSMUSG00000068696	G-protein coupled receptor 88
26913	Gprin1	ENSMUSG00000069227	G protein-regulated inducer of neurite outgrowth 1
237886	Slfn9	ENSMUSG00000069793	schlafen 9
14121	Fbp1	ENSMUSG00000069805	fructose bisphosphatase 1
116972	Tlcd3a	ENSMUSG00000069808	TLC domain containing 3A
70385	Spdl1	ENSMUSG00000069910	spindle apparatus coiled-coil protein 1
382113	Slc22a14	ENSMUSG00000070280	solute carrier family 22 (organic cation transporter), member 14
12443	Ccnd1	ENSMUSG00000070348	cyclin D1
269959	Adamtsl3	ENSMUSG00000070469	ADAMTS-like 3
666048	Trabd2b	ENSMUSG00000070867	TraB domain containing 2B
100039781	Hrct1	ENSMUSG00000071001	histidine rich carboxyl terminus 1
240168	Rasgrp3	ENSMUSG00000071042	RAS, guanyl releasing protein 3
319165	H2ac7	ENSMUSG00000071478	H2A clustered histone 7
232680	Cpa2	ENSMUSG00000071553	carboxypeptidase A2, pancreatic
107065	Lrrtm2	ENSMUSG00000071862	leucine rich repeat transmembrane neuronal 2
12449	Ccnf	ENSMUSG00000072082	cyclin F
70645	Oip5	ENSMUSG00000072980	Opa interacting protein 5
53620	Vamp5	ENSMUSG00000073002	vesicle-associated membrane protein 5
619665	Klf14	ENSMUSG00000073209	Kruppel-like factor 14
23850	Pappa2	ENSMUSG00000073530	pappalysin 2
68545	Ecscr	ENSMUSG00000073599	endothelial cell surface expressed chemotaxis and apoptosis regulator
546161	Fbxw18	ENSMUSG00000074059	F-box and WD-40 domain protein 18
14857	Gsta1	ENSMUSG00000074183	glutathione S-transferase, alpha 1 (Ya)
546134	Gramd2	ENSMUSG00000074259	GRAM domain containing 2
67629	Spc24	ENSMUSG00000074476	SPC24, NDC80 kinetochore complex component, homolog (S. cerevisiae)
270120	Fat3	ENSMUSG00000074505	FAT atypical cadherin 3
433485	Syndig1	ENSMUSG00000074736	synapse differentiation inducing 1
110454	Ly6a	ENSMUSG00000075602	lymphocyte antigen 6 complex, locus A
107585	Dio3	ENSMUSG00000075707	deiodinase, iodothyronine type III
100041859	Gm3550	NA	ribosomal protein L29 pseudogene
330941	AI593442	ENSMUSG00000078307	expressed sequence AI593442
69885	Aunip	ENSMUSG00000078521	aurora kinase A and ninein interacting protein
71909	Haus5	ENSMUSG00000078762	HAUS augmin-like complex, subunit 5
623474	Rad54b	ENSMUSG00000078773	RAD54 homolog B (S. cerevisiae)
17067	Ly6c1	ENSMUSG00000079018	lymphocyte antigen 6 complex, locus C1
83492	Gsdmc	ENSMUSG00000079025	gasdermin C
668894	Vinac1	ENSMUSG00000079051	vinculin/alpha-catenin family member 1
110893	Slc8a3	ENSMUSG00000079055	solute carrier family 8 (sodium/calcium exchanger), member 3
74855	Fam228a	ENSMUSG00000079177	family with sequence similarity 228, member A
12803	Cntf	ENSMUSG00000079415	ciliary neurotrophic factor
100502766	Kifc1	ENSMUSG00000079553	kinesin family member C1
381284	Crocc2	ENSMUSG00000084989	ciliary rootlet coiled-coil, rootletin family member 2
353326	Rtl1	ENSMUSG00000085925	retrotransposon Gaglike 1
382111	Susd5	ENSMUSG00000086596	sushi domain containing 5
620695	Gm13889	ENSMUSG00000087006	predicted gene 13889
12587	Mia	ENSMUSG00000089661	MIA SH3 domain containing
53881	Slc5a3	ENSMUSG00000089774	solute carrier family 5 (inositol transporters), member 3
51795	Srpx	ENSMUSG00000090084	sushi-repeat-containing protein
213119	Itga10	ENSMUSG00000090210	integrin, alpha 10
278795	Lrrc10b	ENSMUSG00000090291	leucine rich repeat containing 10B
330390	Mdfic2	ENSMUSG00000090667	MyoD family inhibitor domain containing 2
665033	Col6a5	ENSMUSG00000091345	collagen, type VI, alpha 5
628870	Otogl	ENSMUSG00000091455	otogelin-like
170676	Peg10	ENSMUSG00000092035	paternally expressed 10
381334	Gal3st2	ENSMUSG00000094651	galactose-3-O-sulfotransferase 2
100534287	Dchs2	ENSMUSG00000102692	dachsous cadherin related 2
353237	Pcdhac2	ENSMUSG00000102697	protocadherin alpha subfamily C, 2
100503868	Gm19935	ENSMUSG00000110332	predicted gene, 19935

## Sheet: Flip^catabolic (82)
ENTREZID	SYMBOL	ENSEMBL ID	GENE Description
216859	Acap1	ENSMUSG00000001588	ArfGAP with coiled-coil, ankyrin repeat and PH domains 1
22371	Vwf	ENSMUSG00000001930	Von Willebrand factor
53420	Syt5	ENSMUSG00000004961	synaptotagmin V
21687	Tek	ENSMUSG00000006386	TEK receptor tyrosine kinase
13371	Dio2	ENSMUSG00000007682	deiodinase, iodothyronine, type II
74568	Mlkl	ENSMUSG00000012519	mixed lineage kinase domain-like
12614	Celsr1	ENSMUSG00000016028	cadherin, EGF LAG seven-pass G-type receptor 1
64058	Perp	ENSMUSG00000019851	PERP, TP53 apoptosis effector
216225	Slc5a8	ENSMUSG00000020062	solute carrier family 5 (iodide transporter), member 8
14706	Gng4	ENSMUSG00000021303	guanine nucleotide binding protein (G protein), gamma 4
20706	Serpinb9b	ENSMUSG00000021403	serine (or cysteine) peptidase inhibitor, clade B, member 9b
18163	Ctnnd2	ENSMUSG00000022240	catenin (cadherin associated protein), delta 2
11307	Abcg1	ENSMUSG00000024030	ATP binding cassette subfamily G member 1
13506	Dsc2	ENSMUSG00000024331	desmocollin 2
21926	Tnf	ENSMUSG00000024401	tumor necrosis factor
18719	Pip5k1b	ENSMUSG00000024867	phosphatidylinositol-4-phosphate 5-kinase, type 1 beta
11302	Aatk	ENSMUSG00000025375	apoptosis-associated tyrosine kinase
57913	Pidd1	ENSMUSG00000025507	p53 induced death domain protein 1
11689	Alox5	ENSMUSG00000025701	arachidonate 5-lipoxygenase
17919	Myo5b	ENSMUSG00000025885	myosin VB
20617	Snca	ENSMUSG00000025889	synuclein, alpha
11910	Atf3	ENSMUSG00000026628	activating transcription factor 3
69327	1700007K13Rik	ENSMUSG00000026831	RIKEN cDNA 1700007K13 gene
228413	Prrg4	ENSMUSG00000027171	proline rich Gla (G-carboxyglutamic acid) 4 (transmembrane)
12156	Bmp2	ENSMUSG00000027358	bone morphogenetic protein 2
71325	Tchhl1	ENSMUSG00000027908	trichohyalin-like 1
74175	Crct1	ENSMUSG00000027913	cysteine-rich C-terminal 1
52187	Rragd	ENSMUSG00000028278	Ras-related GTP binding D
13841	Epha7	ENSMUSG00000028289	Eph receptor A7
269589	Sytl1	ENSMUSG00000028860	synaptotagmin-like 1
15234	Hgf	ENSMUSG00000028864	hepatocyte growth factor
19126	Prom1	ENSMUSG00000029086	prominin 1
231148	Ablim2	ENSMUSG00000029095	actin-binding LIM protein 2
231727	B3gnt4	ENSMUSG00000029431	UDP-GlcNAc:betaGal beta-1,3-N-acetylglucosaminyltransferase 4
24110	Usp18	ENSMUSG00000030107	ubiquitin specific peptidase 18
19143	St14	ENSMUSG00000031995	suppression of tumorigenicity 14 (colon carcinoma)
12424	Cck	ENSMUSG00000032532	cholecystokinin
67246	Resf1	ENSMUSG00000032712	retroelement silencing factor 1
57257	Vav3	ENSMUSG00000033721	vav 3 oncogene
228543	Rhov	ENSMUSG00000034226	ras homolog family member V
544817	Arhgap27	ENSMUSG00000034255	Rho GTPase activating protein 27
235086	Igsf9b	ENSMUSG00000034275	immunoglobulin superfamily, member 9B
15957	Ifit1	ENSMUSG00000034459	interferon-induced protein with tetratricopeptide repeats 1
215378	Brinp3	ENSMUSG00000035131	bone morphogenetic protein/retinoic acid inducible neural specific 3
77630	Prdm8	ENSMUSG00000035456	PR domain containing 8
18417	Cldn11	ENSMUSG00000037625	claudin 11
224079	Atp13a4	ENSMUSG00000038094	ATPase type 13A4
14869	Gstp2	ENSMUSG00000038155	glutathione S-transferase, pi 2
26938	St6galnac5	ENSMUSG00000039037	ST6 (alpha-N-acetyl-neuraminyl-2,3-beta-galactosyl-1,3)-N-acetylgalactosaminide alpha-2,6-sialyltransferase 5
381269	Mreg	ENSMUSG00000039395	melanoregulin
242443	Grin3a	ENSMUSG00000039579	glutamate receptor ionotropic, NMDA3A
381605	Tbc1d2	ENSMUSG00000039813	TBC1 domain family, member 2
171283	Havcr1	ENSMUSG00000040405	hepatitis A virus cellular receptor 1
57260	Ltb4r2	ENSMUSG00000040432	leukotriene B4 receptor 2
215257	Il36g	ENSMUSG00000044103	interleukin 36G
16520	Kcnj4	ENSMUSG00000044216	potassium inwardly-rectifying channel, subfamily J, member 4
328035	Fads6	ENSMUSG00000044788	fatty acid desaturase domain family, member 6
17384	Mmp10	ENSMUSG00000047562	matrix metallopeptidase 10
193003	Pirt	ENSMUSG00000048070	phosphoinositide-interacting regulator of transient receptor potential channels
17381	Mmp12	ENSMUSG00000049723	matrix metallopeptidase 12
26927	Foxl2	ENSMUSG00000050397	forkhead box L2
232790	Oscar	ENSMUSG00000054594	osteoclast associated receptor
211712	Pcdh9	ENSMUSG00000055421	protocadherin 9
665700	Hmcn2	ENSMUSG00000055632	hemicentin 2
20201	S100a8	ENSMUSG00000056054	S100 calcium binding protein A8 (calgranulin A)
667055	Unc93a2	ENSMUSG00000056133	unc-93 homolog A2
664837	Gm7361	ENSMUSG00000059645	predicted gene 7361
69386	H4c8	ENSMUSG00000060981	H4 clustered histone 8
13483	Dpp6	ENSMUSG00000061576	dipeptidylpeptidase 6
20710	Serpinb9e	ENSMUSG00000062342	serine (or cysteine) peptidase inhibitor, clade B, member 9e
14728	Lilrb4a	ENSMUSG00000062593	leukocyte immunoglobulin-like receptor, subfamily B, member 4A
20556	Slfn2	ENSMUSG00000072620	schlafen 2
110557	H2-Q6	ENSMUSG00000073409	histocompatibility 2, Q region locus 6
226691	Ifi207	ENSMUSG00000073490	interferon activated gene 207
381142	Arl14epl	ENSMUSG00000073568	ADP-ribosylation factor-like 14 effector protein-like
434341	Nlrc5	ENSMUSG00000074151	NLR family, CARD domain containing 5
228432	Ano3	ENSMUSG00000074968	anoctamin 3
12519	Cd80	ENSMUSG00000075122	CD80 antigen
241489	Pde11a	ENSMUSG00000075270	phosphodiesterase 11A
100040462	Mndal	ENSMUSG00000090272	myeloid nuclear differentiation antigen like
192164	Pcdha12	ENSMUSG00000103310	protocadherin alpha 12
14727	Lilrb4b	ENSMUSG00000112023	leukocyte immunoglobulin-like receptor, subfamily B, member 4B

## Sheet: Flip^anabolic(118)
ENTREZID	SYMBOL	ENSEMBL ID	GENE Description
12797	Cnn1	ENSMUSG00000001349	calponin 1
13121	Cyp51	ENSMUSG00000001467	cytochrome P450, family 51
20514	Slc1a5	ENSMUSG00000001918	solute carrier family 1 (neutral amino acid transporter), member 5
13608	Edar	ENSMUSG00000003227	ectodysplasin-A receptor
140709	Col26a1	ENSMUSG00000004415	collagen, type XXVI, alpha 1
20256	Clec11a	ENSMUSG00000004473	C-type lectin domain family 11, member a
14186	Fgfr4	ENSMUSG00000005320	fibroblast growth factor receptor 4
94332	Cadm3	ENSMUSG00000005338	cell adhesion molecule 3
20512	Slc1a3	ENSMUSG00000005360	solute carrier family 1 (glial high affinity glutamate transporter), member 3
23887	Ggt5	ENSMUSG00000006344	gamma-glutamyltransferase 5
241113	Prkag3	ENSMUSG00000006542	protein kinase, AMP-activated, gamma 3 non-catalytic subunit
14373	G0s2	ENSMUSG00000009633	G0/G1 switch gene 2
22355	Vipr2	ENSMUSG00000011171	vasoactive intestinal peptide receptor 2
21859	Timp3	ENSMUSG00000020044	tissue inhibitor of metalloproteinase 3
216188	Aldh1l2	ENSMUSG00000020256	aldehyde dehydrogenase 1 family, member L2
268534	Sntg2	ENSMUSG00000020672	syntrophin, gamma 2
16669	Krt19	ENSMUSG00000020911	keratin 19
57266	Cxcl14	ENSMUSG00000021508	chemokine (C-X-C motif) ligand 14
14063	F2rl1	ENSMUSG00000021678	coagulation factor II (thrombin) receptor-like 1
30044	Opn4	ENSMUSG00000021799	opsin 4 (melanopsin)
18074	Nid2	ENSMUSG00000021806	nidogen 2
14560	Gdf10	ENSMUSG00000021943	growth differentiation factor 10
71145	Scara5	ENSMUSG00000022032	scavenger receptor class A, member 5
18162	Npr3	ENSMUSG00000022206	natriuretic peptide receptor 3
12818	Col14a1	ENSMUSG00000022371	collagen, type XIV, alpha 1
100041546	Ly6c2	ENSMUSG00000022584	lymphocyte antigen 6 complex, locus C2
20583	Snai2	ENSMUSG00000022676	snail family zinc finger 2
64074	Smoc2	ENSMUSG00000023886	SPARC related modular calcium binding 2
71685	Galnt14	ENSMUSG00000024064	polypeptide N-acetylgalactosaminyltransferase 14
74199	Vit	ENSMUSG00000024076	vitrin
14119	Fbn2	ENSMUSG00000024598	fibrillin 2
12322	Camk2a	ENSMUSG00000024617	calcium/calmodulin-dependent protein kinase II alpha
107272	Psat1	ENSMUSG00000024640	phosphoserine aminotransferase 1
209027	Pycr1	ENSMUSG00000025140	pyrroline-5-carboxylate reductase 1
216439	Agap2	ENSMUSG00000025422	ArfGAP with GTPase domain, ankyrin repeat and PH domain 2
14810	Grin1	ENSMUSG00000026959	glutamate receptor, ionotropic, NMDA1 (zeta 1)
73649	Cybrd1	ENSMUSG00000027015	cytochrome b reductase 1
241452	Dhrs9	ENSMUSG00000027068	dehydrogenase/reductase (SDR family) member 9
14725	Lrp2	ENSMUSG00000027070	low density lipoprotein receptor-related protein 2
70370	Fbln7	ENSMUSG00000027386	fibulin 7
56264	Cpxm1	ENSMUSG00000027408	carboxypeptidase X 1 (M14 family)
22403	Ccn5	ENSMUSG00000027656	cellular communication network factor 5
99543	Olfml3	ENSMUSG00000027848	olfactomedin-like 3
16007	Ccn1	ENSMUSG00000028195	cellular communication network factor 1
11647	Alpl	ENSMUSG00000028766	alkaline phosphatase, liver/bone/kidney
56219	Extl1	ENSMUSG00000028838	exostosin-like glycosyltransferase 1
26561	Mmp23	ENSMUSG00000029061	matrix metallopeptidase 23
22784	Slc30a3	ENSMUSG00000029151	solute carrier family 30 (zinc transporter), member 3
231293	Cwh43	ENSMUSG00000029154	cell wall biogenesis 43 C-terminal homolog
15891	Ibsp	ENSMUSG00000029306	integrin binding sialoprotein
12843	Col1a2	ENSMUSG00000029661	collagen, type I, alpha 2
107747	Aldh1l1	ENSMUSG00000030088	aldehyde dehydrogenase 1 family, member L1
12862	Cox6a2	ENSMUSG00000030785	cytochrome c oxidase subunit 6A2
56636	Fgf21	ENSMUSG00000030827	fibroblast growth factor 21
55987	Cpxm2	ENSMUSG00000030862	carboxypeptidase X 2 (M14 family)
330627	Trim66	ENSMUSG00000031026	tripartite motif-containing 66
67790	Rab39b	ENSMUSG00000031202	RAB39B, member RAS oncogene family
68797	Pdgfrl	ENSMUSG00000031595	platelet-derived growth factor receptor-like
21838	Thy1	ENSMUSG00000032011	thymus cell antigen 1, theta
16835	Ldlr	ENSMUSG00000032193	low density lipoprotein receptor
333564	Fndc3c1	ENSMUSG00000033737	fibronectin type III domain containing 3C1
14073	Faah	ENSMUSG00000034171	fatty acid amide hydrolase
74754	Dhcr24	ENSMUSG00000034926	24-dehydrocholesterol reductase
320712	Abi3bp	ENSMUSG00000035258	ABI family member 3 binding protein
380660	Acss3	ENSMUSG00000035948	acyl-CoA synthetase short-chain family member 3
66042	Sostdc1	ENSMUSG00000036169	sclerostin domain containing 1
545260	Arsi	ENSMUSG00000036412	arylsulfatase i
233071	Arhgap33	ENSMUSG00000036882	Rho GTPase activating protein 33
68458	Ppp1r14a	ENSMUSG00000037166	protein phosphatase 1, regulatory inhibitor subunit 14A
26968	Islr	ENSMUSG00000037206	immunoglobulin superfamily containing leucine-rich repeat
77569	Limch1	ENSMUSG00000037736	LIM and calponin homology domains 1
233199	Mybpc2	ENSMUSG00000038670	myosin binding protein C, fast-type
229949	Ak5	ENSMUSG00000039058	adenylate kinase 5
71791	Cpa4	ENSMUSG00000039070	carboxypeptidase A4
68028	Rpl22l1	ENSMUSG00000039221	ribosomal protein L22 like 1
72480	Tspyl4	ENSMUSG00000039485	TSPY-like 4
386463	Cdsn	ENSMUSG00000039518	corneodesmosin
54670	Atp8b1	ENSMUSG00000039529	ATPase, class I, type 8B, member 1
74511	Lrrc17	ENSMUSG00000039883	leucine rich repeat containing 17
20539	Slc7a5	ENSMUSG00000040010	solute carrier family 7 (cationic amino acid transporter, y+ system), member 5
16538	Kcns1	ENSMUSG00000040164	K+ voltage-gated channel, subfamily S, 1
18784	Pla2g5	ENSMUSG00000041193	phospholipase A2, group V
667742	Piezo2	ENSMUSG00000041482	piezo-type mechanosensitive ion channel component 2
68054	Serpina12	ENSMUSG00000041567	serine (or cysteine) peptidase inhibitor, clade A (alpha-1 antiproteinase, antitrypsin), member 12
217262	Abca9	ENSMUSG00000041797	ATP-binding cassette, sub-family A (ABC1), member 9
192200	Wfdc12	ENSMUSG00000042845	WAP four-disulfide core domain 12
71721	Fam13c	ENSMUSG00000043259	family with sequence similarity 13, member C
73710	Tubb2b	ENSMUSG00000045136	tubulin, beta 2B class IIB
211961	Asxl3	ENSMUSG00000045215	ASXL transcriptional regulator 3
276829	Smtnl2	ENSMUSG00000045667	smoothelin-like 2
14619	Gjb2	ENSMUSG00000046352	gap junction protein, beta 2
320635	Cyb5r2	ENSMUSG00000048065	cytochrome b5 reductase 2
23966	Tenm4	ENSMUSG00000048078	teneurin transmembrane protein 4
93689	Lmod1	ENSMUSG00000048096	leiomodin 1 (smooth muscle)
76219	Arxes1	ENSMUSG00000048355	adipocyte-related X-chromosome expressed sequence 1
243538	Cfap100	ENSMUSG00000048794	cilia and flagella associated protein 100
109294	Prex2	ENSMUSG00000048960	phosphatidylinositol-3,4,5-trisphosphate-dependent Rac exchange factor 2
207911	Mchr1	ENSMUSG00000050164	melanin-concentrating hormone receptor 1
11548	Adra1b	ENSMUSG00000050541	adrenergic receptor, alpha 1b
383348	Kctd16	ENSMUSG00000051401	potassium channel tetramerisation domain containing 16
17294	Mest	ENSMUSG00000051855	mesoderm specific transcript
240776	Kcnt2	ENSMUSG00000052726	potassium channel, subfamily T, member 2
236539	Phgdh	ENSMUSG00000053398	3-phosphoglycerate dehydrogenase
17178	Fxyd3	ENSMUSG00000057092	FXYD domain-containing ion transport regulator 3
30937	Lmcd1	ENSMUSG00000057604	LIM and cysteine-rich domains 1
269016	Sh3rf2	ENSMUSG00000057719	SH3 domain containing ring finger 2
268860	Abat	ENSMUSG00000057880	4-aminobutyrate aminotransferase
18213	Ntrk3	ENSMUSG00000059146	neurotrophic tyrosine kinase, receptor, type 3
20315	Cxcl12	ENSMUSG00000061353	chemokine (C-X-C motif) ligand 12
545370	Hmcn1	ENSMUSG00000066842	hemicentin 1
98932	Myl9	ENSMUSG00000067818	myosin, light polypeptide 9, regulatory
11609	Agtr2	ENSMUSG00000068122	angiotensin II receptor, type 2
100039781	Hrct1	ENSMUSG00000071001	histidine rich carboxyl terminus 1
232680	Cpa2	ENSMUSG00000071553	carboxypeptidase A2, pancreatic
619665	Klf14	ENSMUSG00000073209	Kruppel-like factor 14
23850	Pappa2	ENSMUSG00000073530	pappalysin 2
12587	Mia	ENSMUSG00000089661	MIA SH3 domain containing
51795	Srpx	ENSMUSG00000090084	sushi-repeat-containing protein
