# Supplementary material for: 5-aminosalicylic acid suppresses osteoarthritis through the OSCAR-PPARγ axis
Source: Nat Commun. 2024 Feb 3;15:1024. doi: 10.1038/s41467-024-45174-6 (PMC10838344; doi:10.1038/s41467-024-45174-6)
Supplement: Supplementary file 3 — Supplementary Datasets 1-7 [file 41467_2024_45174_MOESM3_ESM.zip › Supplementary Data 3.xlsx]

## Sheet: Supplementary Data 3
Supplementary Data 3. Characteristics of the studied human specimens.
	Gender	Joint	OARSI grade		OA	Surgery
			Undamaged	Damaged
1	F	Knee	0	6	+	Total Knee Replacement
2	M	Knee	0	6	+	Total Knee Replacement
3	F	Knee	0	6	+	Total Knee Replacement
4	F	Knee	0	6	+	Total Knee Replacement
5	F	Knee	0	6	+	Total Knee Replacement
6	F	Knee	0	6	+	Total Knee Replacement
7	F	Knee	1	6	+	Total Knee Replacement
8	M	Knee	2	6	+	Total Knee Replacement
9	M	Knee	0	6	+	Total Knee Replacement
10	F	Knee	0	6	+	Total Knee Replacement
