# Supplementary material for: 5-aminosalicylic acid suppresses osteoarthritis through the OSCAR-PPARγ axis
Source: Nat Commun. 2024 Feb 3;15:1024. doi: 10.1038/s41467-024-45174-6 (PMC10838344; doi:10.1038/s41467-024-45174-6)
Supplement: Supplementary file 3 — Supplementary Datasets 1-7 [file 41467_2024_45174_MOESM3_ESM.zip › Supplementary Data 4.xlsx]

## Sheet: Supplementary Data 4
Supplementary Data 4. The recommended semi-quantitative scoring system.
Grade	Osteoarthritic damage
0	Normal
0.5	Loss of Safranin-O without structural changes
1	Small fibrillations without loss of cartilage
2	Vertical clefts down to the layer immediately below the superficial layer and some loss of surface lamina
3	Vertical clefts/erosion to the calcified cartilage extending to <25% of the articular surface
4	Vertical clefts/erosion to the calcified cartilage extending to 25-50% of the articular surface
5	Vertical clefts/erosion to the calcified cartilage extending to 50-75% of the articular surface
6	Vertical clefts/erosion to the calcified cartilage extending to >75% of the articular surface
