# Supplementary material for: 5-aminosalicylic acid suppresses osteoarthritis through the OSCAR-PPARγ axis
Source: Nat Commun. 2024 Feb 3;15:1024. doi: 10.1038/s41467-024-45174-6 (PMC10838344; doi:10.1038/s41467-024-45174-6)
Supplement: Supplementary file 3 — Supplementary Datasets 1-7 [file 41467_2024_45174_MOESM3_ESM.zip › Supplementary Data 5.xlsx]

## Sheet: Supplementary Data 5
Supplementary Data 5. Criteria for measuring and quantifying synovitis.
	Enlargement of the synovial lining cell layer
	Grade
	0	The lining cells form one layer
	1	The lining cells form 2-3 layers
	2	The lining cells form 4-5 layers, few multinucleated cells might occur
	3	The lining cells form more than 5 layers, the lining might be ulcerated and multinucleated cells might occur
	Density of the resident cells
	Grade
	0	The synovial stroma shows normal cellularity
	1	The cellularity is slightly increased
	2	The cellularity is moderately increased, multinucleated cells might occur
	3	The cellularity is greatly increased, multinucleated giant cells, pannus formation and rheumatoid granulomas might occur
	Inflammatory infiltrate
	Grade
	0	No inflammatory infiltrate
	1	Few mostly perivascular situated lymphocytes or plasma cells
	2	Numerous lymphocytes or plasma cells, sometimes forming follicle-like aggregates
	3	Dense band-like inflammatory infiltrate or numerous large follicle-like aggregates
	Summer grade
	Sum
	0 or 1	No synovitis
	2 to 4	Low-grade synovitis
	5 or 6	Middle-grade synovitis
	7 to 9	High-grade synovitis
