# Supplementary material for: 5-aminosalicylic acid suppresses osteoarthritis through the OSCAR-PPARγ axis
Source: Nat Commun. 2024 Feb 3;15:1024. doi: 10.1038/s41467-024-45174-6 (PMC10838344; doi:10.1038/s41467-024-45174-6)
Supplement: Supplementary file 3 — Supplementary Datasets 1-7 [file 41467_2024_45174_MOESM3_ESM.zip › Supplementary Data 6.xlsx]

## Sheet: Supplementary Data 6
Supplementary Data 6. Oligonucleotides used for RT-PCR and real-time quantitative PCR analysis.
	Primer			Sequence (5' to 3')
RT-PCR	OSCAR WT	F	5'	GCTTCTTCTTTGCAGCTCCT	3'
		R	5'	ATCGTCATCCATGGCGA	3'
	OSCAR KO	F	5'	CAAAGCCAGAGTCCTTCAGA	3'
		R	5'	GATGGTCTTGGTCCTTAGCC	3'
real-time quantitative PCR	OSCAR	F	5'	GCTTCTTCTTTGCAGCTCCT	3'
		R	5'	ATCGTCATCCATGGCGA	3'
	MMP3	F	5'	TCCTGATGTTGGTGGCTTCAG	3'
		R	5'	TGTCTTGGCAAATCCGGTGTA	3'
	MMP9	C	5'	ACCACATCGAACTTCGA	3'
		R	5'	CGACCATACAGATACTG	3'
	MMP13	F	5'	TGATGGACCTTCTGGTCTTCTGG	3'
		R	5'	CATCCACATGGTTGGGAAGTTCT	3'
	ADAMTS5	F	5'	GCCATTGTAATAACCCTGCACC	3'
		R	5'	TCAGTCCCATCCGTAACCTTTG	3'
	COL2A1	F	5'	CACACTGGTAAGTGGGGCAAGA	3'
		R	5'	GGATTGTGTTGTTTCAGGGTTCG	3'
	Aggrecan	F	5'	CTGTCTTTGTCACCCACACAT	3'
		R	5'	GAAGACGACATCACCATCCAG	3'
	SOX9	F	5'	CACTGGCAGTTACGGCATCAG	3'
		R	5'	CATGTAAGTGAAGGTGGAGTAGAGC	3'
	PPARg	F	5'	CGCTGATGCACTGCCTATGA	3'
		R	5'	AGAGGTCCACAGAGCTGATTCC	3'
	COX-2	F	5'	CCTTCGGGCACATGGTAAGT	3'
		R	5'	CAGCCCACTCCATACTGCAA	3'
	LOX-5	F	5'	CTACAAGTACTCCGACGACA	3'
		R	5'	AAGTAACCGGTGCCATATCC	3'
	iNOS	F	5'	AGAAGGAAATGGCTGCAGAA	3'
		R	5'	GCTCGGCTTCCAGTATTGAG	3'
	Rxra	F	5'	GGCATGTCCAAGGAGTCTGT	3'
		R	5'	GTCCGAGAAGGTCATGGTGT	3'
	β-Actin	F	5'	ATATCGCTGCGCTGGTCGTC	3'
		R	5'	AGGATGGCGTGAGGGAGAGC	3'
