# Supplementary material for: 5-aminosalicylic acid suppresses osteoarthritis through the OSCAR-PPARγ axis
Source: Nat Commun. 2024 Feb 3;15:1024. doi: 10.1038/s41467-024-45174-6 (PMC10838344; doi:10.1038/s41467-024-45174-6)
Supplement: Supplementary file 3 — Supplementary Datasets 1-7 [file 41467_2024_45174_MOESM3_ESM.zip › Supplementary Data 7.xlsx]

## Sheet: Supplementary Data 7
Supplementary Data 7. Micro-CT scanning parameters of DMM samples.
Scanning parameters	Resolution	18 μm
	Filter	1.0 mm Al filter
	Voltage (kV)	75
	Current (μA)	333
	Exposure (ms)	260
Reconstruction Parameters	Rotation step (deg)	0.7
	Smoothing	3
	Ring artifact correction	3
	Beam-hardening correction(%)	10
