# Supplementary material for: 5-aminosalicylic acid suppresses osteoarthritis through the OSCAR-PPARγ axis
Source: Nat Commun. 2024 Feb 3;15:1024. doi: 10.1038/s41467-024-45174-6 (PMC10838344; doi:10.1038/s41467-024-45174-6)
Supplement: Supplementary file 5 — Source Data [file 41467_2024_45174_MOESM5_ESM.zip]

Archive with 12 entries (12 files):
- Source Data Fig. 1.xlsx
- Source Data Fig. 3.xlsx
- Source Data Fig. 4.xlsx
- Source Data Fig. 5.xlsx
- Source Data Fig. 6.xlsx
- Source Data Fig. 7.xlsx
- Source Data Supplementary Fig. 1.xlsx
- Source Data Supplementary Fig. 2.xlsx
- Source Data Supplementary Fig. 3.xlsx
- Source Data Supplementary Fig. 5.xlsx
- Source Data Supplementary Fig. 6.xlsx
- Source Data Supplementary Fig. 7.xlsx
