# Supplementary material for: 5-aminosalicylic acid suppresses osteoarthritis through the OSCAR-PPARγ axis
Source: Nat Commun. 2024 Feb 3;15:1024. doi: 10.1038/s41467-024-45174-6 (PMC10838344; doi:10.1038/s41467-024-45174-6)
Supplement: Supplementary file 5 — Source Data [file 41467_2024_45174_MOESM5_ESM.zip › Source Data Fig. 1.xlsx]

## Sheet: Fig. 1b
Figure 1b
		Oscar Relative mRNA expression levels
		Ad-Control	Ad-Pparg
mRNA levels	Independent primary culture	800	200	400	800
	#1	1	450.411	984.065	1987.69
	#2	1	510.608	898.833	1654.08
	#3	1	610.812	1025.65	1687.45
	#4	1	498.675	945.945	1536.07
	#5	1	523.715	1104.25	2103.12
	Average	1	518.844	991.749	1793.68
	s.e.m.	0	26.1147	35.0691	107.362
	p value (vs. Ad-C)	-	<0.0001	<0.0001	<0.0001
	Two-tailed t-test	Mean Diff.	95.00% CI of diff.	Significant	Summary	Adjusted P Value
	Ad-C vs. 200	-517.8	-752.4 to -283.3	Yes	****	<0.0001	A-B
	Ad-C vs. 400	-990.7	-1225 to -756.2	Yes	****	<0.0001	A-C
	Ad-C vs. 800	-1793	-2027 to -1558	Yes	****	<0.0001	A-D
	200 vs. 400	-472.9	-707.4 to -238.4	Yes	***	0.0002	B-C
	200 vs. 800	-1275	-1509 to -1040	Yes	****	<0.0001	B-D
	400 vs. 800	-801.9	-1036 to -567.4	Yes	****	<0.0001	C-D

## Sheet: Fig. 1f
Figure 1f
		HC/CC ratio			Synovitis
OA parameter	Mice No.	Ad-C	Ad-O		Ad-C	Ad-O
	#1	2.5416	0.2946		0	1.33333
	#2	2.3608	0.4421		0	0
	#3	1.8272	0.2594		0	1
	#4	2.4566	0.3633		0	2
	#5	1.7704	0.4181		0	0
	#6	2.8993	0.6533		0	1
	#7	1.9917	0.7647		0	1.33333
	#8	1.2465	0.272		0	0.666667
	#9	1.2824	0.5484		0.333333	1.66667
	#10	1.6168	0.2846		0	0
	Average	1.99933	0.43005		0.0333333	0.9
	s.e.m.	0.174894	0.0551951		0.0333333	0.227981
		HC/CC ratio			Synovitis
		Two-tailed t-test			Mann Whitney U test
		P value	<0.0001		P value	0.0031
		Exact or approximate P value?	Exact		Exact or approximate P value?	Exact
		P value summary	****		P value summary	**
		Significantly different (P < 0.05)?	Yes		Significantly different (P < 0.05)?	Yes
		One- or two-tailed P value?	Two-tailed		One- or two-tailed P value?	Two-tailed
		Sum of ranks in column A,B	155 , 55		Sum of ranks in column A,B	71.50 , 138.5
		Mann-Whitney U	0		Mann-Whitney U	16.5
		Difference between medians			Difference between medians
		Median of column A	1.750, n=10		Median of column A	0.000, n=10
		Median of column B	0.3800, n=10		Median of column B	1.000, n=10
		Difference: Actual	-1.37		Difference: Actual	1
		Difference: Hodges-Lehmann	-1.43		Difference: Hodges-Lehmann	1

## Sheet: Fig. 1i
Figure 1i
		OARSI grade						Osteophyte maturity						SBP thickness						Synovitis
		Ad-Control	Ad-OSCAR					Ad-Control	Ad-OSCAR					Ad-Control	Ad-OSCAR					Ad-Control	Ad-OSCAR
OA parameter	Mice No.	Ad-C	Veh	5-ASA (0.5 mg/kg)	5-ASA (1 mg/kg)	5-ASA (2 mg/kg)		Ad-C	Veh	5-ASA (0.5 mg/kg)	5-ASA (1 mg/kg)	5-ASA (2 mg/kg)		Ad-C	Veh	5-ASA (0.5 mg/kg)	5-ASA (1 mg/kg)	5-ASA (2 mg/kg)		Ad-C	Veh	5-ASA (0.5 mg/kg)	5-ASA (1 mg/kg)	5-ASA (2 mg/kg)
	#1	0	2	1	1	0.666667		0	2	1	1	0		47.3735	97.7686	92.1541	84.2605	64.5658		0	1	1.66667	0.666667	1
	#2	0	2.66667	2	0.5	2		0	2	1.33333	1	1.66667		32.2965	104.572	105.923	83.7107	76.4439		0	2	1.66667	1	0
	#3	0	2	1.33333	2	1		0	2	1.66667	1.66667	1		88.859	117.378	83.2707	77.3722	58.0557		0	2.33333	1.33333	0.666667	1.33333
	#4	0.166667	3	2	1.66667	1		0	2.33333	2	1.33333	1.66667		33.6661	142.471	100.16	76.3478	82.6352		0	1.66667	2	1.66667	1
	#5	0	1.66667	3	0.5	0.333333		0	1	1	1	1		62.5838	153.931	92.3232	89.0644	71.7189		0	2.66667	1.33333	1	0.666667
	#6	0	2	2	2	1		0	2.33333	0.666667	1.66667	1		75.8454	127.799	126.485	94.5577	81.4017		0	2	2.33333	1.33333	1
	#7	0	2	1.66667	1	0.5		0	2.66667	2	2	0.666667		54.3054	133.404	101.183	78.4404	55.8961		0.333333	2.33333	2	1	1
	#8	0	2.33333	2	1.66667	1.33333		0	2	2	0.666667	1		58.2385	109.322	115.268	86.3646	74.5197		0	2	1	0	1.33333
	#9	0.166667	3	2	1	1.66667		0	2.66667	1.66667	1.33333	0.666667		62.4378	123.718	85.3066	68.6939	79.7446		0	3	0.666667	1.66667	1
	#10	0	2.66667	2	0.5	1.66667		0	2	2.33333	1	0.333333		53.2822	156.153	94.4285	79.3797	49.6354		0	3	1	0	0
	Average	0.0333333	2.33333	1.9	1.18333	1.11667		0	2.1	1.56667	1.26667	0.9		56.8888	126.652	99.6503	81.8192	69.4617		0.0333333	2.2	1.5	0.9	0.833333
	s.e.m.	0.0222222	0.149071	0.165179	0.191566	0.172222		0	0.149485	0.172491	0.129577	0.165179		5.47803	6.34944	4.2389	2.31975	3.70052		0.0333333	0.193729	0.166667	0.186256	0.151127
		OARSI grade						Osteophyte maturity						SBP thickness						Synovitis
		Kruskal-Wallis test followed by Mann Whitney U test	Mean rank diff.	Significant	Summary	Adjusted P Value		Kruskal-Wallis test followed by Mann Whitney U test	Mean rank diff.	Significant	Summary	Adjusted P Value		Two-tailed t-test	Mean rank diff.	Significant	Summary	Adjusted P Value		Kruskal-Wallis test followed by Mann Whitney U test	Mean rank diff.	Significant?	Summary	Adjusted P Value
		Ad-C vs. Ad-O	-36.15	Yes	****	<0.0001		Ad-C vs. Ad-O	-36	Yes	****	<0.0001		Ad-C vs. Ad-O	-35	Yes	****	<0.0001		Ad-C vs. Ad-O	-34.9	Yes	****	<0.0001
		Ad-C vs. 0.5	-29.5	Yes	****	<0.0001		Ad-C vs. 0.5	-26.45	Yes	***	0.0004		Ad-C vs. 0.5	-26.1	Yes	***	0.0006		Ad-C vs. 0.5	-25.55	Yes	***	0.0007
		Ad-C vs. 1.0	-17.85	No	ns	0.0551		Ad-C vs. 1.0	-20.85	Yes	*	0.0117		Ad-C vs. 1.0	-14.5	No	ns	0.2614		Ad-C vs. 1.0	-14.8	No	ns	0.2105
		Ad-C vs. 2.0	-16.5	No	ns	0.103		Ad-C vs. 2.0	-14.2	No	ns	0.2703		Ad-C vs. 2.0	-5.4	No	ns	>0.9999		Ad-C vs. 2.0	-13.75	No	ns	0.3209
		Ad-O vs. 0.5	6.65	No	ns	>0.9999		Ad-O vs. 0.5	9.55	No	ns	>0.9999		Ad-O vs. 0.5	8.9	No	ns	>0.9999		Ad-O vs. 0.5	9.35	No	ns	>0.9999
		Ad-O vs. 1.0	18.3	Yes	*	0.0444		Ad-O vs. 1.0	15.15	No	ns	0.1833		Ad-O vs. 1.0	20.5	Yes	*	0.0166		Ad-O vs. 1.0	20.1	Yes	*	0.0173
		Ad-O vs. 2.0	19.65	Yes	*	0.0225		Ad-O vs. 2.0	21.8	Yes	**	0.0069		Ad-O vs. 2.0	29.6	Yes	****	<0.0001		Ad-O vs. 2.0	21.15	Yes	**	0.0098
		0.5 vs. 1.0	11.65	No	ns	0.7008		0.5 vs. 1.0	5.6	No	ns	>0.9999		0.5 vs. 1.0	11.6	No	ns	0.7518		0.5 vs. 1.0	10.75	No	ns	0.938
		0.5 vs. 2.0	13	No	ns	0.4325		0.5 vs. 2.0	12.25	No	ns	0.5647		0.5 vs. 2.0	20.7	Yes	*	0.015		0.5 vs. 2.0	11.8	No	ns	0.6586
		1.0 vs. 2.0	1.35	No	ns	>0.9999		1.0 vs. 2.0	6.65	No	ns	>0.9999		1.0 vs. 2.0	9.1	No	ns	>0.9999		1.0 vs. 2.0	1.05	No	ns	>0.9999
