# Supplementary material for: 5-aminosalicylic acid suppresses osteoarthritis through the OSCAR-PPARγ axis
Source: Nat Commun. 2024 Feb 3;15:1024. doi: 10.1038/s41467-024-45174-6 (PMC10838344; doi:10.1038/s41467-024-45174-6)
Supplement: Supplementary file 5 — Source Data [file 41467_2024_45174_MOESM5_ESM.zip › Source Data Fig. 3.xlsx]

## Sheet: Fig. 3b
Figure 3b
		iNOS Relative mRNA expression levels									Cox2 Relative mRNA expression levels									Lox5 Relative mRNA expression levels
		IL-1β (X)	IL-1β (O)								IL-1β (X)	IL-1β (O)								IL-1β (X)	IL-1β (O)
		GPP10pep		COLpep							GPP10pep		COLpep							GPP10pep		COLpep
mRNA levels	Independent primary culture	None	IL-1β	Vehicle	0.01	0.1	1	10		Independent primary culture	None	IL-1β	Vehicle	0.01	0.1	1	10		Independent primary culture	None	IL-1β	Vehicle	0.01	0.1	1	10
	#1	0.0015	0.7894	1	1.0021	0.8845	0.6454	0.4565		#1	0.0145	0.8245	1	1.0012	0.7966	0.5422	0.5642		#1	0.0014	0.6859	1	0.894	0.8452	0.6411	0.6012
	#2	0.0024	0.9152	1	0.9085	0.7942	0.6658	0.512		#2	0.0264	0.7199	1	1.0003	0.8134	0.5336	0.5124		#2	0.0084	0.7512	1	0.9012	0.9195	0.7315	0.4854
	#3	0.0021	0.8457	1	0.8945	0.9223	0.7245	0.5911		#3	0.0215	0.7185	1	0.9956	0.7006	0.5144	0.4985		#3	0.0071	0.6359	1	0.8977	0.8085	0.6985	0.3955
	#4	0.0004	0.7522	1	0.9811	0.7015	0.6851	0.4489		#4	0.0144	0.7457	1	0.9811	0.8078	0.5534	0.4058		#4	0.0051	0.6844	1	0.921	0.9964	0.7522	0.4254
	#5	0.0017	0.8154	1	0.9284	0.8159	0.6984	0.6214		#5	0.0203	0.7758	1	0.9738	0.7057	0.5561	0.5228		#5	0.0048	0.7154	1	0.9199	0.8487	0.7615	0.5458
	Average	0.00162	0.82358	1	0.94292	0.82368	0.68384	0.52598		Average	0.01942	0.75688	1	0.9904	0.76482	0.53994	0.50074		Average	0.00536	0.69456	1	0.90676	0.88366	0.71696	0.49066
	s.e.m.	0.000342637	0.0275806	0	0.0208567	0.0382639	0.013546	0.0348639		s.e.m.	0.00227187	0.0198695	0	0.00549427	0.0253344	0.00754954	0.0261423		s.e.m.	0.00119021	0.0190547	0	0.00570636	0.0334254	0.0218318	0.0378163
	p value (vs. Veh)	<0.0001	0.0003	-	0.6365	0.0003	<0.0001	<0.0001		p value (vs. Veh)	<0.0001	<0.0001	-	0.9995	<0.0001	<0.0001	<0.0001		p value (vs. Veh)	<0.0001	<0.0001	-	0.0758	0.0137	<0.0001	<0.0001
	One-way ANOVA (with Tukey's multiple comparisons test)		Mean Diff.	95.00% CI of diff.	Significant	Summary	Adjusted P Value			One-way ANOVA (with Tukey's multiple comparisons test)		Mean Diff.	95.00% CI of diff.	Significant	Summary	Adjusted P Value			One-way ANOVA (with Tukey's multiple comparisons test)		Mean Diff.	95.00% CI of diff.	Significant	Summary	Adjusted P Value
		None vs. IL-1β	-0.822	-0.9300 to -0.7139	Yes	****	<0.0001	A-B			None vs. IL-1β	-0.7375	-0.8096 to -0.6653	Yes	****	<0.0001	A-B			None vs. IL-1β	-0.6892	-0.7884 to -0.5900	Yes	****	<0.0001	A-B
		None vs. Veh	-0.9984	-1.106 to -0.8904	Yes	****	<0.0001	A-C			None vs. Veh	-0.9806	-1.053 to -0.9084	Yes	****	<0.0001	A-C			None vs. Veh	-0.9946	-1.094 to -0.8955	Yes	****	<0.0001	A-C
		None vs. 0.01	-0.9413	-1.049 to -0.8333	Yes	****	<0.0001	A-D			None vs. 0.01	-0.971	-1.043 to -0.8988	Yes	****	<0.0001	A-D			None vs. 0.01	-0.9014	-1.001 to -0.8022	Yes	****	<0.0001	A-D
		None vs. 0.1	-0.8221	-0.9301 to -0.7140	Yes	****	<0.0001	A-E			None vs. 0.1	-0.7454	-0.8176 to -0.6732	Yes	****	<0.0001	A-E			None vs. 0.1	-0.8783	-0.9775 to -0.7791	Yes	****	<0.0001	A-E
		None vs. 1	-0.6822	-0.7902 to -0.5742	Yes	****	<0.0001	A-F			None vs. 1	-0.5205	-0.5927 to -0.4483	Yes	****	<0.0001	A-F			None vs. 1	-0.7116	-0.8108 to -0.6124	Yes	****	<0.0001	A-F
		None vs. 10	-0.5244	-0.6324 to -0.4163	Yes	****	<0.0001	A-G			None vs. 10	-0.4813	-0.5535 to -0.4091	Yes	****	<0.0001	A-G			None vs. 10	-0.4853	-0.5845 to -0.3861	Yes	****	<0.0001	A-G
		IL-1β vs. Veh	-0.1764	-0.2844 to -0.06840	Yes	***	0.0003	B-C			IL-1β vs. Veh	-0.2431	-0.3153 to -0.1709	Yes	****	<0.0001	B-C			IL-1β vs. Veh	-0.3054	-0.4046 to -0.2063	Yes	****	<0.0001	B-C
		IL-1β vs. 0.01	-0.1193	-0.2274 to -0.01132	Yes	*	0.0231	B-D			IL-1β vs. 0.01	-0.2335	-0.3057 to -0.1613	Yes	****	<0.0001	B-D			IL-1β vs. 0.01	-0.2122	-0.3114 to -0.1130	Yes	****	<0.0001	B-D
		IL-1β vs. 0.1	-0.0001	-0.1081 to 0.1079	No	ns	>0.9999	B-E			IL-1β vs. 0.1	-0.00794	-0.08012 to 0.06424	No	ns	0.9998	B-E			IL-1β vs. 0.1	-0.1891	-0.2883 to -0.08993	Yes	****	<0.0001	B-E
		IL-1β vs. 1	0.1397	0.03172 to 0.2478	Yes	**	0.0052	B-F			IL-1β vs. 1	0.2169	0.1448 to 0.2891	Yes	****	<0.0001	B-F			IL-1β vs. 1	-0.0224	-0.1216 to 0.07677	No	ns	0.9904	B-F
		IL-1β vs. 10	0.2976	0.1896 to 0.4056	Yes	****	<0.0001	B-G			IL-1β vs. 10	0.2561	0.1840 to 0.3283	Yes	****	<0.0001	B-G			IL-1β vs. 10	0.2039	0.1047 to 0.3031	Yes	****	<0.0001	B-G
		Veh vs. 0.01	0.05708	-0.05094 to 0.1651	No	ns	0.6365	C-D			Veh vs. 0.01	0.0096	-0.06258 to 0.08178	No	ns	0.9995	C-D			Veh vs. 0.01	0.09324	-0.005933 to 0.1924	No	ns	0.0758	C-D
		Veh vs. 0.1	0.1763	0.06830 to 0.2843	Yes	***	0.0003	C-E			Veh vs. 0.1	0.2352	0.1630 to 0.3074	Yes	****	<0.0001	C-E			Veh vs. 0.1	0.1163	0.01717 to 0.2155	Yes	*	0.0137	C-E
		Veh vs. 1	0.3162	0.2081 to 0.4242	Yes	****	<0.0001	C-F			Veh vs. 1	0.4601	0.3879 to 0.5322	Yes	****	<0.0001	C-F			Veh vs. 1	0.283	0.1839 to 0.3822	Yes	****	<0.0001	C-F
		Veh vs. 10	0.474	0.3660 to 0.5820	Yes	****	<0.0001	C-G			Veh vs. 10	0.4993	0.4271 to 0.5714	Yes	****	<0.0001	C-G			Veh vs. 10	0.5093	0.4102 to 0.6085	Yes	****	<0.0001	C-G
		0.01 vs. 0.1	0.1192	0.01122 to 0.2273	Yes	*	0.0233	D-E			0.01 vs. 0.1	0.2256	0.1534 to 0.2978	Yes	****	<0.0001	D-E			0.01 vs. 0.1	0.0231	-0.07607 to 0.1223	No	ns	0.9887	D-E
		0.01 vs. 1	0.2591	0.1511 to 0.3671	Yes	****	<0.0001	D-F			0.01 vs. 1	0.4505	0.3783 to 0.5226	Yes	****	<0.0001	D-F			0.01 vs. 1	0.1898	0.09063 to 0.2890	Yes	****	<0.0001	D-F
		0.01 vs. 10	0.4169	0.3089 to 0.5250	Yes	****	<0.0001	D-G			0.01 vs. 10	0.4897	0.4175 to 0.5618	Yes	****	<0.0001	D-G			0.01 vs. 10	0.4161	0.3169 to 0.5153	Yes	****	<0.0001	D-G
		0.1 vs. 1	0.1398	0.03182 to 0.2479	Yes	**	0.0052	E-F			0.1 vs. 1	0.2249	0.1527 to 0.2971	Yes	****	<0.0001	E-F			0.1 vs. 1	0.1667	0.06753 to 0.2659	Yes	***	0.0002	E-F
		0.1 vs. 10	0.2977	0.1897 to 0.4057	Yes	****	<0.0001	E-G			0.1 vs. 10	0.2641	0.1919 to 0.3363	Yes	****	<0.0001	E-G			0.1 vs. 10	0.393	0.2938 to 0.4922	Yes	****	<0.0001	E-G
		1 vs. 10	0.1579	0.04984 to 0.2659	Yes	**	0.0013	F-G			1 vs. 10	0.0392	-0.03298 to 0.1114	No	ns	0.6074	F-G			1 vs. 10	0.2263	0.1271 to 0.3255	Yes	****	<0.0001	F-G

## Sheet: Fig. 3d
Figure 3d
		COX-2 fluorescence levels
		IL-1β (X)	IL-1β (O)
		GPP10pep		COLpep
COX-2 fluorescence levels	Independent primary culture	None	IL-1β	Vehicle	0.01	0.1	1	10
	#1	0.2267	0.704	1	0.8519	0.5714	0.4495	0.3759
	#2	0.2518	0.9513	1	1.051	0.8086	0.7148	0.3085
	#3	0.0316	0.7295	1	0.9339	0.8253	0.6646	0.3085
	#4	0.1544	0.7415	1	0.9849	0.6188	0.6151	0.4512
	#5	0.1954	0.6958	1	1.0454	0.8477	0.7945	0.5144
	Average	0.17198	0.76442	1	0.97342	0.73436	0.6477	0.3917
	s.e.m.	0.0386844	0.047449	0	0.037189	0.0576792	0.0577426	0.0404287
	p value (vs. Veh)	<0.0001	0.0112	-	0.9994	0.0032	<0.0001	<0.0001
	One-way ANOVA (with Tukey's multiple comparisons test)		Mean Diff.	95.00% CI of diff.	Significant	Summary	Adjusted P Value
		None vs. IL-1β	-0.5924	-0.7889 to -0.3960	Yes	****	<0.0001	A-B
		None vs. Veh	-0.828	-1.024 to -0.6315	Yes	****	<0.0001	A-C
		None vs. 0.01	-0.8014	-0.9979 to -0.6050	Yes	****	<0.0001	A-D
		None vs. 0.1	-0.5624	-0.7589 to -0.3659	Yes	****	<0.0001	A-E
		None vs. 1	-0.4757	-0.6722 to -0.2792	Yes	****	<0.0001	A-F
		None vs. 10	-0.2197	-0.4162 to -0.02325	Yes	*	0.0209	A-G
		IL-1β vs. Veh	-0.2356	-0.4321 to -0.03911	Yes	*	0.0112	B-C
		IL-1β vs. 0.01	-0.209	-0.4055 to -0.01253	Yes	*	0.0315	B-D
		IL-1β vs. 0.1	0.03006	-0.1664 to 0.2265	No	ns	0.9989	B-E
		IL-1β vs. 1	0.1167	-0.07975 to 0.3132	No	ns	0.5063	B-F
		IL-1β vs. 10	0.3727	0.1762 to 0.5692	Yes	****	<0.0001	B-G
		Veh vs. 0.01	0.02658	-0.1699 to 0.2231	No	ns	0.9994	C-D
		Veh vs. 0.1	0.2656	0.06917 to 0.4621	Yes	**	0.0032	C-E
		Veh vs. 1	0.3523	0.1558 to 0.5488	Yes	****	<0.0001	C-F
		Veh vs. 10	0.6083	0.4118 to 0.8048	Yes	****	<0.0001	C-G
		0.01 vs. 0.1	0.2391	0.04259 to 0.4355	Yes	**	0.0097	D-E
		0.01 vs. 1	0.3257	0.1292 to 0.5222	Yes	***	0.0002	D-F
		0.01 vs. 10	0.5817	0.3852 to 0.7782	Yes	****	<0.0001	D-G
		0.1 vs. 1	0.08666	-0.1098 to 0.2831	No	ns	0.7976	E-F
		0.1 vs. 10	0.3427	0.1462 to 0.5391	Yes	***	0.0001	E-G
		1 vs. 10	0.256	0.05953 to 0.4525	Yes	**	0.0048	F-G

## Sheet: Fig. 3e
Figure 3e
		PGE2 (pg/ml)									LTB4 (pg/ml)
		IL-1β (X)	IL-1β (O)								IL-1β (X)	IL-1β (O)
		GPP10pep		COLpep							GPP10pep		COLpep
Optical density	Independent primary culture	None	IL-1β	Vehicle	0.01	0.1	1	10		Independent primary culture	None	IL-1β	Vehicle	0.01	0.1	1	10
	#1	3.4213	99.5657	120.879	128.116	107.894	78.4861	75.9334		#1	5.5775	54.7616	91.9853	85.2925	71.1985	68.7073	48.0388
	#2	12.4667	101.607	108.299	104.44	91.4521	95.0615	81.8661		#2	11.9987	48.6354	87.5322	95.0092	80.4535	81.2476	52.0701
	#3	23.7501	79.5213	121.291	98.6405	84.3537	62.626	48.1302		#3	8.5706	62.0238	80.0382	80.9303	75.9384	75.8942	61.3398
	#4	21.2365	110.274	118.931	108.296	92.3617	65.4479	62.0273		#4	7.8698	67.6951	93.4879	78.1368	79.4131	60.4917	51.1108
	#5	17.7093	85.9599	114.879	112.297	83.3245	72.7813	52.1342		#5	9.4115	55.3642	95.4656	72.7651	75.6286	69.5464	69.198
	Average	15.7168	95.3855	116.856	110.358	91.8771	74.8806	64.0182		Average	8.68562	57.696	89.7018	82.4268	76.5264	71.1774	56.3515
	s.e.m.	3.6105	5.56038	2.42166	4.9783	4.3971	5.76119	6.55035		s.e.m.	1.04505	3.27761	2.74648	3.74514	1.63238	3.51143	3.90392
	p value (vs. Veh)	<0.0001	0.0112	-	0.9994	0.0032	<0.0001	<0.0001		p value (vs. Veh)	<0.0001	<0.0001	-	0.6178	0.06	0.0028	<0.0001
	One-way ANOVA (with Tukey's multiple comparisons test)		Mean Diff.	95.00% CI of diff.	Significant	Summary	Adjusted P Value			One-way ANOVA (with Tukey's multiple comparisons test)		Mean Diff.	95.00% CI of diff.	Significant	Summary	Adjusted P Value
		None vs. IL-1β	-79.67	-101.8 to -57.56	Yes	****	<0.0001	A-B			None vs. IL-1β	-49.01	-62.54 to -35.48	Yes	****	<0.0001	A-B
		None vs. Veh	-101.1	-123.2 to -79.03	Yes	****	<0.0001	A-C			None vs. Veh	-81.02	-94.54 to -67.49	Yes	****	<0.0001	A-C
		None vs. 0.01	-94.64	-116.8 to -72.53	Yes	****	<0.0001	A-D			None vs. 0.01	-73.74	-87.27 to -60.21	Yes	****	<0.0001	A-D
		None vs. 0.1	-76.16	-98.27 to -54.05	Yes	****	<0.0001	A-E			None vs. 0.1	-67.84	-81.37 to -54.31	Yes	****	<0.0001	A-E
		None vs. 1	-59.16	-81.27 to -37.05	Yes	****	<0.0001	A-F			None vs. 1	-62.49	-76.02 to -48.97	Yes	****	<0.0001	A-F
		None vs. 10	-48.3	-70.41 to -26.19	Yes	****	<0.0001	A-G			None vs. 10	-47.67	-61.19 to -34.14	Yes	****	<0.0001	A-G
		IL-1β vs. Veh	-21.47	-43.58 to 0.6395	No	ns	0.0613	B-C			IL-1β vs. Veh	-32.01	-45.53 to -18.48	Yes	****	<0.0001	B-C
		IL-1β vs. 0.01	-14.97	-37.08 to 7.138	No	ns	0.354	B-D			IL-1β vs. 0.01	-24.73	-38.26 to -11.20	Yes	****	<0.0001	B-D
		IL-1β vs. 0.1	3.508	-18.60 to 25.62	No	ns	0.9986	B-E			IL-1β vs. 0.1	-18.83	-32.36 to -5.304	Yes	**	0.0023	B-E
		IL-1β vs. 1	20.5	-1.605 to 42.61	No	ns	0.0827	B-F			IL-1β vs. 1	-13.48	-27.01 to 0.04492	No	ns	0.0512	B-F
		IL-1β vs. 10	31.37	9.257 to 53.48	Yes	**	0.0019	B-G			IL-1β vs. 10	1.345	-12.18 to 14.87	No	ns	>0.9999	B-G
		Veh vs. 0.01	6.498	-15.61 to 28.61	No	ns	0.9639	C-D			Veh vs. 0.01	7.275	-6.251 to 20.80	No	ns	0.6178	C-D
		Veh vs. 0.1	24.98	2.869 to 47.09	Yes	*	0.0191	C-E			Veh vs. 0.1	13.18	-0.3509 to 26.70	No	ns	0.06	C-E
		Veh vs. 1	41.98	19.87 to 64.09	Yes	****	<0.0001	C-F			Veh vs. 1	18.52	4.998 to 32.05	Yes	**	0.0028	C-F
		Veh vs. 10	52.84	30.73 to 74.95	Yes	****	<0.0001	C-G			Veh vs. 10	33.35	19.82 to 46.88	Yes	****	<0.0001	C-G
		0.01 vs. 0.1	18.48	-3.629 to 40.59	No	ns	0.1489	D-E			0.01 vs. 0.1	5.9	-7.626 to 19.43	No	ns	0.8056	D-E
		0.01 vs. 1	35.48	13.37 to 57.59	Yes	***	0.0004	D-F			0.01 vs. 1	11.25	-2.277 to 24.78	No	ns	0.1527	D-F
		0.01 vs. 10	46.34	24.23 to 68.45	Yes	****	<0.0001	D-G			0.01 vs. 10	26.08	12.55 to 39.60	Yes	****	<0.0001	D-G
		0.1 vs. 1	17	-5.113 to 39.11	No	ns	0.2205	E-F			0.1 vs. 1	5.349	-8.177 to 18.88	No	ns	0.8663	E-F
		0.1 vs. 10	27.86	5.749 to 49.97	Yes	**	0.0069	E-G			0.1 vs. 10	20.17	6.649 to 33.70	Yes	**	0.001	E-G
		1 vs. 10	10.86	-11.25 to 32.97	No	ns	0.7083	F-G			1 vs. 10	14.83	1.300 to 28.35	Yes	*	0.0247	F-G

## Sheet: Fig. 3g
Figure 3g
		iNOS Relative mRNA expression levels														COX2 Relative mRNA expression levels														LOX5 Relative mRNA expression levels
		Veh						5-ASA								Veh						5-ASA								Veh						5-ASA
		COLpep														COLpep														COLpep
mRNA levels	Independent primary culture	0	6	12	24	36	48	0	6	12	24	36	48		Independent primary culture	0	6	12	24	36	48	0	6	12	24	36	48		Independent primary culture	0	6	12	24	36	48	0	6	12	24	36	48
	#1	1	1.2313	1.4419	1.8269	3.2745	2.9389	0.9439	1.1143	1.1965	1.3617	1.6439	1.8143		#1	1	1.9584	3.5894	7.4811	11.2064	5.4511	1.0213	1.9984	2.1544	4.415	4.944	4.2154		#1	1	1.1254	2.1542	2.8454	3.1454	2.4111	0.9918	1.1241	2.0842	2.1564	2.8441	1.8441
	#2	1	1.5408	1.8679	1.6692	2.8466	2.8959	1.0017	1.1524	1.0473	1.1966	1.4463	1.0463		#2	1	2.1844	4.6965	5.9845	12.3439	7.1549	0.9943	2.1454	2.0855	5.7439	3.5441	4.5121		#2	1	1.2431	2.0985	2.9414	3.2451	2.8461	0.9548	1.1954	1.8945	2.2246	2.6451	2.0845
	#3	1	1.3813	1.3281	1.9656	3.0319	2.6373	1.0485	1.3042	1.3999	1.3961	1.4159	1.4782		#3	1	2.5461	4.2518	5.0645	12.3017	7.0814	0.9524	1.8411	3.1544	3.8956	4.052	3.4411		#3	1	1.2411	2.2461	2.7151	3.8465	2.5484	0.9764	1.1845	1.7844	2.5419	2.7184	1.7484
	Average	1	1.38447	1.54597	1.82057	3.051	2.82403	0.998033	1.1903	1.21457	1.31813	1.50203	1.44627		Average	1	2.22963	4.17923	6.1767	11.9507	6.56247	0.989333	1.99497	2.46477	4.68483	4.18003	4.0562		Average	1	1.2032	2.16627	2.83397	3.41233	2.60187	0.974333	1.168	1.92103	2.30763	2.73587	1.89233
	s.e.m.	0	0.089359	0.164285	0.0856219	0.123893	0.0941882	0.030251	0.0580023	0.102187	0.0615727	0.0714741	0.222277		s.e.m.	0	0.171155	0.321645	0.7042	0.372333	0.556088	0.0200441	0.0878606	0.34539	0.550352	0.409155	0.319254		s.e.m.	0	0.0389043	0.0430335	0.0655768	0.218983	0.128388	0.0107308	0.0221744	0.0875557	0.118776	0.0581064	0.0999761
	p value (vs. Veh)	-	-	-	-	-	-	>0.9999	>0.9999	0.9318	0.1827	<0.0001	<0.0001		p value (vs. Veh)	-	-	-	-	-	-	>0.9999	>0.9999	0.9318	0.1827	<0.0001	<0.0001		p value (vs. Veh)	-	-	-	-	-	-	>0.9999	>0.9999	0.9318	0.1827	<0.0001	<0.0001
	Two-way ANOVA (with Sidak's multiple comparisons test)	Mean Diff.	95.00% CI of diff.	Significant?	Summary	Adjusted P Value									Two-way ANOVA (with Sidak's multiple comparisons test)	Mean Diff.	95.00% CI of diff.	Significant?	Summary	Adjusted P Value									Two-way ANOVA (with Sidak's multiple comparisons test)	Mean Diff.	95.00% CI of diff.	Significant?	Summary	Adjusted P Value
	0:Veh vs. 0:5-ASA	0.00196667	-0.5845839037 to 0.5885172371	No	ns	>0.9999									0:Veh vs. 0:5-ASA	0.0106667	-2.081868352 to 2.103201686	No	ns	>0.9999									0:Veh vs. 0:5-ASA	0.0256667	-0.4899812608 to 0.5413145942	No	ns	>0.9999
	0:Veh vs. 6:Veh	-0.384467	-0.9710172371 to 0.2020839037	No	ns	0.7134									0:Veh vs. 6:Veh	-1.22963	-3.322168352 to 0.8629016857	No	ns	0.8921									0:Veh vs. 6:Veh	-0.2032	-0.7188479275 to 0.3124479275	No	ns	>0.9999
	0:Veh vs. 6:5-ASA	-0.1903	-0.7768505704 to 0.3962505704	No	ns	>0.9999									0:Veh vs. 6:5-ASA	-0.994967	-3.087501686 to 1.097568352	No	ns	0.9959									0:Veh vs. 6:5-ASA	-0.168	-0.6836479275 to 0.3476479275	No	ns	>0.9999
	0:Veh vs. 12:Veh	-0.545967	-1.132517237 to 0.04058390372	No	ns	0.095									0:Veh vs. 12:Veh	-3.17923	-5.271768352 to -1.086698314	Yes	***	0.0003									0:Veh vs. 12:Veh	-1.16627	-1.681914594 to -0.6506187392	Yes	****	<0.0001
	0:Veh vs. 12:5-ASA	-0.214567	-0.8011172371 to 0.3719839037	No	ns	>0.9999									0:Veh vs. 12:5-ASA	-1.46477	-3.557301686 to 0.6277683524	No	ns	0.5708									0:Veh vs. 12:5-ASA	-0.921033	-1.436681261 to -0.4053854058	Yes	****	<0.0001
	0:Veh vs. 24:Veh	-0.820567	-1.407117237 to -0.2340160963	Yes	**	0.001									0:Veh vs. 24:Veh	-5.1767	-7.269235019 to -3.084164981	Yes	****	<0.0001									0:Veh vs. 24:Veh	-1.83397	-2.349614594 to -1.318318739	Yes	****	<0.0001
	0:Veh vs. 24:5-ASA	-0.318133	-0.9046839037 to 0.2684172371	No	ns	0.9605									0:Veh vs. 24:5-ASA	-3.68483	-5.777368352 to -1.592298314	Yes	****	<0.0001									0:Veh vs. 24:5-ASA	-1.30763	-1.823281261 to -0.7919854058	Yes	****	<0.0001
	0:Veh vs. 36:Veh	-2.051	-2.637550570 to -1.464449430	Yes	****	<0.0001									0:Veh vs. 36:Veh	-10.9507	-13.04320169 to -8.858131648	Yes	****	<0.0001									0:Veh vs. 36:Veh	-2.41233	-2.927981261 to -1.896685406	Yes	****	<0.0001
	0:Veh vs. 36:5-ASA	-0.502033	-1.088583904 to 0.08451723706	No	ns	0.1838									0:Veh vs. 36:5-ASA	-3.18003	-5.272568352 to -1.087498314	Yes	***	0.0003									0:Veh vs. 36:5-ASA	-1.73587	-2.251514594 to -1.220218739	Yes	****	<0.0001
	0:Veh vs. 48:Veh	-1.82403	-2.410583904 to -1.237482763	Yes	****	<0.0001									0:Veh vs. 48:Veh	-5.56247	-7.655001686 to -3.469931648	Yes	****	<0.0001									0:Veh vs. 48:Veh	-1.60187	-2.117514594 to -1.086218739	Yes	****	<0.0001
	0:Veh vs. 48:5-ASA	-0.446267	-1.032817237 to 0.1402839037	No	ns	0.3871									0:Veh vs. 48:5-ASA	-3.0562	-5.148735019 to -0.9636649809	Yes	***	0.0006									0:Veh vs. 48:5-ASA	-0.892333	-1.407981261 to -0.3766854058	Yes	****	<0.0001
	0:5-ASA vs. 6:Veh	-0.386433	-0.9729839037 to 0.2001172371	No	ns	0.703									0:5-ASA vs. 6:Veh	-1.2403	-3.332835019 to 0.8522350191	No	ns	0.8816									0:5-ASA vs. 6:Veh	-0.228867	-0.7445145942 to 0.2867812608	No	ns	0.9991
	0:5-ASA vs. 6:5-ASA	-0.192267	-0.7788172371 to 0.3942839037	No	ns	>0.9999									0:5-ASA vs. 6:5-ASA	-1.00563	-3.098168352 to 1.086901686	No	ns	0.9949									0:5-ASA vs. 6:5-ASA	-0.193667	-0.7093145942 to 0.3219812608	No	ns	>0.9999
	0:5-ASA vs. 12:Veh	-0.547933	-1.134483904 to 0.03861723706	No	ns	0.0921									0:5-ASA vs. 12:Veh	-3.1899	-5.282435019 to -1.097364981	Yes	***	0.0003									0:5-ASA vs. 12:Veh	-1.19193	-1.707581261 to -0.6762854058	Yes	****	<0.0001
	0:5-ASA vs. 12:5-ASA	-0.216533	-0.8030839037 to 0.3700172371	No	ns	>0.9999									0:5-ASA vs. 12:5-ASA	-1.47543	-3.567968352 to 0.6171016857	No	ns	0.5544									0:5-ASA vs. 12:5-ASA	-0.9467	-1.462347928 to -0.4310520725	Yes	****	<0.0001
	0:5-ASA vs. 24:Veh	-0.822533	-1.409083904 to -0.2359827629	Yes	**	0.001									0:5-ASA vs. 24:Veh	-5.18737	-7.279901686 to -3.094831648	Yes	****	<0.0001									0:5-ASA vs. 24:Veh	-1.85963	-2.375281261 to -1.343985406	Yes	****	<0.0001
	0:5-ASA vs. 24:5-ASA	-0.3201	-0.9066505704 to 0.2664505704	No	ns	0.9569									0:5-ASA vs. 24:5-ASA	-3.6955	-5.788035019 to -1.602964981	Yes	****	<0.0001									0:5-ASA vs. 24:5-ASA	-1.3333	-1.848947928 to -0.8176520725	Yes	****	<0.0001
	0:5-ASA vs. 36:Veh	-2.05297	-2.639517237 to -1.466416096	Yes	****	<0.0001									0:5-ASA vs. 36:Veh	-10.9613	-13.05386835 to -8.868798314	Yes	****	<0.0001									0:5-ASA vs. 36:Veh	-2.438	-2.953647928 to -1.922352072	Yes	****	<0.0001
	0:5-ASA vs. 36:5-ASA	-0.504	-1.090550570 to 0.08255057039	No	ns	0.1786									0:5-ASA vs. 36:5-ASA	-3.1907	-5.283235019 to -1.098164981	Yes	***	0.0003									0:5-ASA vs. 36:5-ASA	-1.76153	-2.277181261 to -1.245885406	Yes	****	<0.0001
	0:5-ASA vs. 48:Veh	-1.826	-2.412550570 to -1.239449430	Yes	****	<0.0001									0:5-ASA vs. 48:Veh	-5.57313	-7.665668352 to -3.480598314	Yes	****	<0.0001									0:5-ASA vs. 48:Veh	-1.62753	-2.143181261 to -1.111885406	Yes	****	<0.0001
	0:5-ASA vs. 48:5-ASA	-0.448233	-1.034783904 to 0.1383172371	No	ns	0.378									0:5-ASA vs. 48:5-ASA	-3.06687	-5.159401686 to -0.9743316476	Yes	***	0.0006									0:5-ASA vs. 48:5-ASA	-0.918	-1.433647928 to -0.4023520725	Yes	****	<0.0001
	6:Veh vs. 6:5-ASA	0.194167	-0.3923839037 to 0.7807172371	No	ns	>0.9999									6:Veh vs. 6:5-ASA	0.234667	-1.857868352 to 2.327201686	No	ns	>0.9999									6:Veh vs. 6:5-ASA	0.0352	-0.4804479275 to 0.5508479275	No	ns	>0.9999
	6:Veh vs. 12:Veh	-0.1615	-0.7480505704 to 0.4250505704	No	ns	>0.9999									6:Veh vs. 12:Veh	-1.9496	-4.042135019 to 0.1429350191	No	ns	0.0942									6:Veh vs. 12:Veh	-0.963067	-1.478714594 to -0.4474187392	Yes	****	<0.0001
	6:Veh vs. 12:5-ASA	0.1699	-0.4166505704 to 0.7564505704	No	ns	>0.9999									6:Veh vs. 12:5-ASA	-0.235133	-2.327668352 to 1.857401686	No	ns	>0.9999									6:Veh vs. 12:5-ASA	-0.717833	-1.233481261 to -0.2021854058	Yes	**	0.0011
	6:Veh vs. 24:Veh	-0.4361	-1.022650570 to 0.1504505704	No	ns	0.4361									6:Veh vs. 24:Veh	-3.94707	-6.039601686 to -1.854531648	Yes	****	<0.0001									6:Veh vs. 24:Veh	-1.63077	-2.146414594 to -1.115118739	Yes	****	<0.0001
	6:Veh vs. 24:5-ASA	0.0663333	-0.5202172371 to 0.6528839037	No	ns	>0.9999									6:Veh vs. 24:5-ASA	-2.4552	-4.547735019 to -0.3626649809	Yes	**	0.0094									6:Veh vs. 24:5-ASA	-1.10443	-1.620081261 to -0.5887854058	Yes	****	<0.0001
	6:Veh vs. 36:Veh	-1.66653	-2.253083904 to -1.079982763	Yes	****	<0.0001									6:Veh vs. 36:Veh	-9.72103	-11.81356835 to -7.628498314	Yes	****	<0.0001									6:Veh vs. 36:Veh	-2.20913	-2.724781261 to -1.693485406	Yes	****	<0.0001
	6:Veh vs. 36:5-ASA	-0.117567	-0.7041172371 to 0.4689839037	No	ns	>0.9999									6:Veh vs. 36:5-ASA	-1.9504	-4.042935019 to 0.1421350191	No	ns	0.0939									6:Veh vs. 36:5-ASA	-1.53267	-2.048314594 to -1.017018739	Yes	****	<0.0001
	6:Veh vs. 48:Veh	-1.43957	-2.026117237 to -0.8530160963	Yes	****	<0.0001									6:Veh vs. 48:Veh	-4.33283	-6.425368352 to -2.240298314	Yes	****	<0.0001									6:Veh vs. 48:Veh	-1.39867	-1.914314594 to -0.8830187392	Yes	****	<0.0001
	6:Veh vs. 48:5-ASA	-0.0618	-0.6483505704 to 0.5247505704	No	ns	>0.9999									6:Veh vs. 48:5-ASA	-1.82657	-3.919101686 to 0.2659683524	No	ns	0.1589									6:Veh vs. 48:5-ASA	-0.689133	-1.204781261 to -0.1734854058	Yes	**	0.0019
	6:5-ASA vs. 12:Veh	-0.355667	-0.9422172371 to 0.2308839037	No	ns	0.8508									6:5-ASA vs. 12:Veh	-2.18427	-4.276801686 to -0.09173164759	Yes	*	0.033									6:5-ASA vs. 12:Veh	-0.998267	-1.513914594 to -0.4826187392	Yes	****	<0.0001
	6:5-ASA vs. 12:5-ASA	-0.0242667	-0.6108172371 to 0.5622839037	No	ns	>0.9999									6:5-ASA vs. 12:5-ASA	-0.4698	-2.562335019 to 1.622735019	No	ns	>0.9999									6:5-ASA vs. 12:5-ASA	-0.753033	-1.268681261 to -0.2373854058	Yes	***	0.0006
	6:5-ASA vs. 24:Veh	-0.630267	-1.216817237 to -0.04371609628	Yes	*	0.0246									6:5-ASA vs. 24:Veh	-4.18173	-6.274268352 to -2.089198314	Yes	****	<0.0001									6:5-ASA vs. 24:Veh	-1.66597	-2.181614594 to -1.150318739	Yes	****	<0.0001
	6:5-ASA vs. 24:5-ASA	-0.127833	-0.7143839037 to 0.4587172371	No	ns	>0.9999									6:5-ASA vs. 24:5-ASA	-2.68987	-4.782401686 to -0.5973316476	Yes	**	0.0032									6:5-ASA vs. 24:5-ASA	-1.13963	-1.655281261 to -0.6239854058	Yes	****	<0.0001
	6:5-ASA vs. 36:Veh	-1.8607	-2.447250570 to -1.274149430	Yes	****	<0.0001									6:5-ASA vs. 36:Veh	-9.9557	-12.04823502 to -7.863164981	Yes	****	<0.0001									6:5-ASA vs. 36:Veh	-2.24433	-2.759981261 to -1.728685406	Yes	****	<0.0001
	6:5-ASA vs. 36:5-ASA	-0.311733	-0.8982839037 to 0.2748172371	No	ns	0.9707									6:5-ASA vs. 36:5-ASA	-2.18507	-4.277601686 to -0.09253164759	Yes	*	0.0328									6:5-ASA vs. 36:5-ASA	-1.56787	-2.083514594 to -1.052218739	Yes	****	<0.0001
	6:5-ASA vs. 48:Veh	-1.63373	-2.220283904 to -1.047182763	Yes	****	<0.0001									6:5-ASA vs. 48:Veh	-4.5675	-6.660035019 to -2.474964981	Yes	****	<0.0001									6:5-ASA vs. 48:Veh	-1.43387	-1.949514594 to -0.9182187392	Yes	****	<0.0001
	6:5-ASA vs. 48:5-ASA	-0.255967	-0.8425172371 to 0.3305839037	No	ns	0.9994									6:5-ASA vs. 48:5-ASA	-2.06123	-4.153768352 to 0.03130168574	No	ns	0.0575									6:5-ASA vs. 48:5-ASA	-0.724333	-1.239981261 to -0.2086854058	Yes	***	0.001
	12:Veh vs. 12:5-ASA	0.3314	-0.2551505704 to 0.9179505704	No	ns	0.9318									12:Veh vs. 12:5-ASA	1.71447	-0.3780683524 to 3.807001686	No	ns	0.2486									12:Veh vs. 12:5-ASA	0.245233	-0.2704145942 to 0.7608812608	No	ns	0.9959
	12:Veh vs. 24:Veh	-0.2746	-0.8611505704 to 0.3119505704	No	ns	0.997									12:Veh vs. 24:Veh	-1.99747	-4.090001686 to 0.09506835241	No	ns	0.0764									12:Veh vs. 24:Veh	-0.6677	-1.183347928 to -0.1520520725	Yes	**	0.0029
	12:Veh vs. 24:5-ASA	0.227833	-0.3587172371 to 0.8143839037	No	ns	>0.9999									12:Veh vs. 24:5-ASA	-0.5056	-2.598135019 to 1.586935019	No	ns	>0.9999									12:Veh vs. 24:5-ASA	-0.141367	-0.6570145942 to 0.3742812608	No	ns	>0.9999
	12:Veh vs. 36:Veh	-1.50503	-2.091583904 to -0.9184827629	Yes	****	<0.0001									12:Veh vs. 36:Veh	-7.77143	-9.863968352 to -5.678898314	Yes	****	<0.0001									12:Veh vs. 36:Veh	-1.24607	-1.761714594 to -0.7304187392	Yes	****	<0.0001
	12:Veh vs. 36:5-ASA	0.0439333	-0.5426172371 to 0.6304839037	No	ns	>0.9999									12:Veh vs. 36:5-ASA	-0.0008	-2.093335019 to 2.091735019	No	ns	>0.9999									12:Veh vs. 36:5-ASA	-0.5696	-1.085247928 to -0.05395207250	Yes	*	0.0184
	12:Veh vs. 48:Veh	-1.27807	-1.864617237 to -0.6915160963	Yes	****	<0.0001									12:Veh vs. 48:Veh	-2.38323	-4.475768352 to -0.2906983143	Yes	*	0.0132									12:Veh vs. 48:Veh	-0.4356	-0.9512479275 to 0.08004792750	No	ns	0.2019
	12:Veh vs. 48:5-ASA	0.0997	-0.4868505704 to 0.6862505704	No	ns	>0.9999									12:Veh vs. 48:5-ASA	0.123033	-1.969501686 to 2.215568352	No	ns	>0.9999									12:Veh vs. 48:5-ASA	0.273933	-0.2417145942 to 0.7895812608	No	ns	0.9709
	12:5-ASA vs. 24:Veh	-0.606	-1.192550570 to -0.01944942961	Yes	*	0.0365									12:5-ASA vs. 24:Veh	-3.71193	-5.804468352 to -1.619398314	Yes	****	<0.0001									12:5-ASA vs. 24:Veh	-0.912933	-1.428581261 to -0.3972854058	Yes	****	<0.0001
	12:5-ASA vs. 24:5-ASA	-0.103567	-0.6901172371 to 0.4829839037	No	ns	>0.9999									12:5-ASA vs. 24:5-ASA	-2.22007	-4.312601686 to -0.1275316476	Yes	*	0.028									12:5-ASA vs. 24:5-ASA	-0.3866	-0.9022479275 to 0.1290479275	No	ns	0.4181
	12:5-ASA vs. 36:Veh	-1.83643	-2.422983904 to -1.249882763	Yes	****	<0.0001									12:5-ASA vs. 36:Veh	-9.4859	-11.57843502 to -7.393364981	Yes	****	<0.0001									12:5-ASA vs. 36:Veh	-1.4913	-2.006947928 to -0.9756520725	Yes	****	<0.0001
	12:5-ASA vs. 36:5-ASA	-0.287467	-0.8740172371 to 0.2990839037	No	ns	0.9926									12:5-ASA vs. 36:5-ASA	-1.71527	-3.807801686 to 0.3772683524	No	ns	0.2479									12:5-ASA vs. 36:5-ASA	-0.814833	-1.330481261 to -0.2991854058	Yes	***	0.0002
	12:5-ASA vs. 48:Veh	-1.60947	-2.196017237 to -1.022916096	Yes	****	<0.0001									12:5-ASA vs. 48:Veh	-4.0977	-6.190235019 to -2.005164981	Yes	****	<0.0001									12:5-ASA vs. 48:Veh	-0.680833	-1.196481261 to -0.1651854058	Yes	**	0.0022
	12:5-ASA vs. 48:5-ASA	-0.2317	-0.8182505704 to 0.3548505704	No	ns	>0.9999									12:5-ASA vs. 48:5-ASA	-1.59143	-3.683968352 to 0.5011016857	No	ns	0.388									12:5-ASA vs. 48:5-ASA	0.0287	-0.4869479275 to 0.5443479275	No	ns	>0.9999
	24:Veh vs. 24:5-ASA	0.502433	-0.08411723706 to 1.088983904	No	ns	0.1827									24:Veh vs. 24:5-ASA	1.49187	-0.6006683524 to 3.584401686	No	ns	0.5294									24:Veh vs. 24:5-ASA	0.526333	0.01068540583 to 1.041981261	Yes	*	0.0411
	24:Veh vs. 36:Veh	-1.23043	-1.816983904 to -0.6438827629	Yes	****	<0.0001									24:Veh vs. 36:Veh	-5.77397	-7.866501686 to -3.681431648	Yes	****	<0.0001									24:Veh vs. 36:Veh	-0.578367	-1.094014594 to -0.06271873916	Yes	*	0.0156
	24:Veh vs. 36:5-ASA	0.318533	-0.2680172371 to 0.9050839037	No	ns	0.9598									24:Veh vs. 36:5-ASA	1.99667	-0.09586835241 to 4.089201686	No	ns	0.0767									24:Veh vs. 36:5-ASA	0.0981	-0.4175479275 to 0.6137479275	No	ns	>0.9999
	24:Veh vs. 48:Veh	-1.00347	-1.590017237 to -0.4169160963	Yes	****	<0.0001									24:Veh vs. 48:Veh	-0.385767	-2.478301686 to 1.706768352	No	ns	>0.9999									24:Veh vs. 48:Veh	0.2321	-0.2835479275 to 0.7477479275	No	ns	0.9987
	24:Veh vs. 48:5-ASA	0.3743	-0.2122505704 to 0.9608505704	No	ns	0.7658									24:Veh vs. 48:5-ASA	2.1205	0.02796498093 to 4.213035019	Yes	*	0.0441									24:Veh vs. 48:5-ASA	0.941633	0.4259854058 to 1.457281261	Yes	****	<0.0001
	24:5-ASA vs. 36:Veh	-1.73287	-2.319417237 to -1.146316096	Yes	****	<0.0001									24:5-ASA vs. 36:Veh	-7.26583	-9.358368352 to -5.173298314	Yes	****	<0.0001									24:5-ASA vs. 36:Veh	-1.1047	-1.620347928 to -0.5890520725	Yes	****	<0.0001
	24:5-ASA vs. 36:5-ASA	-0.1839	-0.7704505704 to 0.4026505704	No	ns	>0.9999									24:5-ASA vs. 36:5-ASA	0.5048	-1.587735019 to 2.597335019	No	ns	>0.9999									24:5-ASA vs. 36:5-ASA	-0.428233	-0.9438812608 to 0.08741459417	No	ns	0.2272
	24:5-ASA vs. 48:Veh	-1.5059	-2.092450570 to -0.9193494296	Yes	****	<0.0001									24:5-ASA vs. 48:Veh	-1.87763	-3.970168352 to 0.2149016857	No	ns	0.1284									24:5-ASA vs. 48:Veh	-0.294233	-0.8098812608 to 0.2214145942	No	ns	0.923
	24:5-ASA vs. 48:5-ASA	-0.128133	-0.7146839037 to 0.4584172371	No	ns	>0.9999									24:5-ASA vs. 48:5-ASA	0.628633	-1.463901686 to 2.721168352	No	ns	>0.9999									24:5-ASA vs. 48:5-ASA	0.4153	-0.1003479275 to 0.9309479275	No	ns	0.2777
	36:Veh vs. 36:5-ASA	1.54897	0.9624160963 to 2.135517237	Yes	****	<0.0001									36:Veh vs. 36:5-ASA	7.77063	5.678098314 to 9.863168352	Yes	****	<0.0001									36:Veh vs. 36:5-ASA	0.676467	0.1608187392 to 1.192114594	Yes	**	0.0024
	36:Veh vs. 48:Veh	0.226967	-0.3595839037 to 0.8135172371	No	ns	>0.9999									36:Veh vs. 48:Veh	5.3882	3.295664981 to 7.480735019	Yes	****	<0.0001									36:Veh vs. 48:Veh	0.810467	0.2948187392 to 1.326114594	Yes	***	0.0002
	36:Veh vs. 48:5-ASA	1.60473	1.018182763 to 2.191283904	Yes	****	<0.0001									36:Veh vs. 48:5-ASA	7.89447	5.801931648 to 9.987001686	Yes	****	<0.0001									36:Veh vs. 48:5-ASA	1.52	1.004352072 to 2.035647928	Yes	****	<0.0001
	36:5-ASA vs. 48:Veh	-1.322	-1.908550570 to -0.7354494296	Yes	****	<0.0001									36:5-ASA vs. 48:Veh	-2.38243	-4.474968352 to -0.2898983143	Yes	*	0.0132									36:5-ASA vs. 48:Veh	0.134	-0.3816479275 to 0.6496479275	No	ns	>0.9999
	36:5-ASA vs. 48:5-ASA	0.0557667	-0.5307839037 to 0.6423172371	No	ns	>0.9999									36:5-ASA vs. 48:5-ASA	0.123833	-1.968701686 to 2.216368352	No	ns	>0.9999									36:5-ASA vs. 48:5-ASA	0.843533	0.3278854058 to 1.359181261	Yes	***	0.0001
	48:Veh vs. 48:5-ASA	1.37777	0.7912160963 to 1.964317237	Yes	****	<0.0001									48:Veh vs. 48:5-ASA	2.50627	0.4137316476 to 4.598801686	Yes	**	0.0074									48:Veh vs. 48:5-ASA	0.709533	0.1938854058 to 1.225181261	Yes	**	0.0013
