# Supplementary material for: 5-aminosalicylic acid suppresses osteoarthritis through the OSCAR-PPARγ axis
Source: Nat Commun. 2024 Feb 3;15:1024. doi: 10.1038/s41467-024-45174-6 (PMC10838344; doi:10.1038/s41467-024-45174-6)
Supplement: Supplementary file 5 — Source Data [file 41467_2024_45174_MOESM5_ESM.zip › Source Data Fig. 4.xlsx]

## Sheet: Fig. 4a
Figure 4a
		Pparg Relative mRNA expression levels
		IL-1β (X)		IL-1β (O)
mRNA levels	Independent primary culture	None	Vehicle	Rosi (0.01 μM)	Rosi (0.1 μM)	Rosi (1 μM)	5-ASA (10 μM)	5-ASA (0.01 μM)	5-ASA (0.1 μM)	5-ASA (1 μM)	5-ASA (10 μM)
	#1	14.1215	1	1.1227	1.238	2.5171	5.4751	1.1185	1.2698	3.4918	7.8496
	#2	13.4366	1	1.2089	1.4149	2.7884	5.7085	0.9579	2.1986	4.2787	8.4519
	#3	13.5925	1	0.8039	1.3144	3.1205	6.2239	1.5272	1.9591	3.5577	9.5215
	#4	12.8647	1	1.31	1.7616	4.2656	6.7106	1.407	1.6161	6.2112	10.1138
	#5	11.9057	1	1.1263	1.8816	3.9647	3.9618	1.3516	1.5529	5.5103	6.7807
	Average	13.1842	1	1.11436	1.5221	3.33126	5.61598	1.27244	1.7193	4.60994	8.5435
	s.e.m.	0.377199	0	0.0847969	0.126875	0.337358	0.465429	0.102934	0.162423	0.540456	0.592439
	p value (vs. vehicle)	<0.0001	-	>0.9999	0.9844	0.0008	<0.0001	0.9999	0.8909	<0.0001	<0.0001
	Two-way ANOVA (with Sidak's multiple comparisons test)
		Mean Diff.	95.00% CI of diff.	Significant	Summary	Adjusted P Value
	None vs. Veh	12.18	10.56 to 13.81	Yes	****	<0.0001	A-B
	None vs. Rosi 0.01	12.07	10.45 to 13.69	Yes	****	<0.0001	A-C
	None vs. Rosi 0.1	11.66	10.04 to 13.29	Yes	****	<0.0001	A-D
	None vs. Rosi 1	9.853	8.229 to 11.48	Yes	****	<0.0001	A-E
	None vs. Rosi 10	7.568	5.945 to 9.192	Yes	****	<0.0001	A-F
	None vs. 5-ASA 0.01	11.91	10.29 to 13.54	Yes	****	<0.0001	A-G
	None vs. 5-ASA 0.1	11.46	9.841 to 13.09	Yes	****	<0.0001	A-H
	None vs. 5-ASA 1	8.574	6.951 to 10.20	Yes	****	<0.0001	A-I
	None vs. 5-ASA 10	4.641	3.017 to 6.264	Yes	****	<0.0001	A-J
	Veh vs. Rosi 0.01	-0.1144	-1.738 to 1.509	No	ns	>0.9999	B-C
	Veh vs. Rosi 0.1	-0.5221	-2.146 to 1.102	No	ns	0.9844	B-D
	Veh vs. Rosi 1	-2.331	-3.955 to -0.7076	Yes	***	0.0008	B-E
	Veh vs. Rosi 10	-4.616	-6.240 to -2.992	Yes	****	<0.0001	B-F
	Veh vs. 5-ASA 0.01	-0.2724	-1.896 to 1.351	No	ns	0.9999	B-G
	Veh vs. 5-ASA 0.1	-0.7193	-2.343 to 0.9043	No	ns	0.8909	B-H
	Veh vs. 5-ASA 1	-3.61	-5.234 to -1.986	Yes	****	<0.0001	B-I
	Veh vs. 5-ASA 10	-7.544	-9.167 to -5.920	Yes	****	<0.0001	B-J
	Rosi 0.01 vs. Rosi 0.1	-0.4077	-2.031 to 1.216	No	ns	0.9974	C-D
	Rosi 0.01 vs. Rosi 1	-2.217	-3.841 to -0.5933	Yes	**	0.0017	C-E
	Rosi 0.01 vs. Rosi 10	-4.502	-6.125 to -2.878	Yes	****	<0.0001	C-F
	Rosi 0.01 vs. 5-ASA 0.01	-0.1581	-1.782 to 1.466	No	ns	>0.9999	C-G
	Rosi 0.01 vs. 5-ASA 0.1	-0.6049	-2.229 to 1.019	No	ns	0.9594	C-H
	Rosi 0.01 vs. 5-ASA 1	-3.496	-5.119 to -1.872	Yes	****	<0.0001	C-I
	Rosi 0.01 vs. 5-ASA 10	-7.429	-9.053 to -5.806	Yes	****	<0.0001	C-J
	Rosi 0.1 vs. Rosi 1	-1.809	-3.433 to -0.1855	Yes	*	0.0187	D-E
	Rosi 0.1 vs. Rosi 10	-4.094	-5.718 to -2.470	Yes	****	<0.0001	D-F
	Rosi 0.1 vs. 5-ASA 0.01	0.2497	-1.374 to 1.873	No	ns	>0.9999	D-G
	Rosi 0.1 vs. 5-ASA 0.1	-0.1972	-1.821 to 1.426	No	ns	>0.9999	D-H
	Rosi 0.1 vs. 5-ASA 1	-3.088	-4.711 to -1.464	Yes	****	<0.0001	D-I
	Rosi 0.1 vs. 5-ASA 10	-7.021	-8.645 to -5.398	Yes	****	<0.0001	D-J
	Rosi 1 vs. Rosi 10	-2.285	-3.908 to -0.6611	Yes	**	0.0011	E-F
	Rosi 1 vs. 5-ASA 0.01	2.059	0.4352 to 3.682	Yes	**	0.0044	E-G
	Rosi 1 vs. 5-ASA 0.1	1.612	-0.01168 to 3.236	No	ns	0.053	E-H
	Rosi 1 vs. 5-ASA 1	-1.279	-2.902 to 0.3450	No	ns	0.2347	E-I
	Rosi 1 vs. 5-ASA 10	-5.212	-6.836 to -3.589	Yes	****	<0.0001	E-J
	Rosi 10 vs. 5-ASA 0.01	4.344	2.720 to 5.967	Yes	****	<0.0001	F-G
	Rosi 10 vs. 5-ASA 0.1	3.897	2.273 to 5.520	Yes	****	<0.0001	F-H
	Rosi 10 vs. 5-ASA 1	1.006	-0.6176 to 2.630	No	ns	0.555	F-I
	Rosi 10 vs. 5-ASA 10	-2.928	-4.551 to -1.304	Yes	****	<0.0001	F-J
	5-ASA 0.01 vs. 5-ASA 0.1	-0.4469	-2.070 to 1.177	No	ns	0.9948	G-H
	5-ASA 0.01 vs. 5-ASA 1	-3.338	-4.961 to -1.714	Yes	****	<0.0001	G-I
	5-ASA 0.01 vs. 5-ASA 10	-7.271	-8.895 to -5.647	Yes	****	<0.0001	G-J
	5-ASA 0.1 vs. 5-ASA 1	-2.891	-4.514 to -1.267	Yes	****	<0.0001	H-I
	5-ASA 0.1 vs. 5-ASA 10	-6.824	-8.448 to -5.201	Yes	****	<0.0001	H-J
	5-ASA 1 vs. 5-ASA 10	-3.934	-5.557 to -2.310	Yes	****	<0.0001	I-J

## Sheet: Fig. 4b
Figure 4b
		Pparg Relative mRNA expression levels
		Ad-Control	Ad-Pparg
mRNA levels	Independent primary culture	800	200	400	800
	#1	1	245.133	958.301	2045.64
	#2	1	208.439	785.317	1948.83
	#3	1	314.356	629.614	1586.98
	#4	1	408.318	945.088	1395.22
	#5	1	415.557	1005.82	1684.14
	Average	1	318.361	864.827	1732.16
	s.e.m.	0	41.8334	69.5357	118.771
	p value (vs. Ad-C)	-	0.0302	<0.0001	<0.0001
	One-way ANOVA (with Tukey's multiple comparisons test)
		Mean Diff.	95.00% CI of diff.	Significant	Summary	Adjusted P Value
	Ad-C vs. Ad-P 200	-317.4	-608.4 to -26.35	Yes	*	0.0302	A-B
	Ad-C vs. Ad-P 400	-863.8	-1155 to -572.8	Yes	****	<0.0001	A-C
	Ad-C vs. Ad-P 800	-1731	-2022 to -1440	Yes	****	<0.0001	A-D
	Ad-P 200 vs. Ad-P 400	-546.5	-837.5 to -255.5	Yes	***	0.0003	B-C
	Ad-P 200 vs. Ad-P 800	-1414	-1705 to -1123	Yes	****	<0.0001	B-D
	Ad-P 400 vs. Ad-P 800	-867.3	-1158 to -576.3	Yes	****	<0.0001	C-D

## Sheet: Fig. 4c
Figure 4c
		Ptgs2 Relative mRNA expression levels
		IL-1β (X)	IL-1β (O)
mRNA levels	Independent primary culture	None	IL-1β	Ad-Pparg	5-ASA
	#1	1	5.3996	2.4108	1.3253
	#2	1	4.6619	3.3387	1.9413
	#3	1	5.5296	2.102	2.2331
	#4	1	6.3852	3.3945	1.7438
	#5	1	5.4313	2.3862	1.1134
	Average	1	5.48152	2.72644	1.67138
	s.e.m.	0	0.273858	0.267066	0.203069
	p value (vs. IL-1β)	<0.0001	-	<0.0001	<0.0001
	One-way ANOVA (with Tukey's multiple comparisons test)	Mean Diff.	95.00% CI of diff.	Significant?	Summary	Adjusted P Value
	None vs. IL-1β	-4.482	-5.358 to -3.605	Yes	****	<0.0001	A-B
	None vs. Ad-Pparg	-1.726	-2.603 to -0.8503	Yes	***	0.0002	A-C
	None vs. 5-ASA	-0.6714	-1.548 to 0.2048	No	ns	0.1676	A-D
	IL-1β vs. Ad-Pparg	2.755	1.879 to 3.631	Yes	****	<0.0001	B-C
	IL-1β vs. 5-ASA	3.81	2.934 to 4.686	Yes	****	<0.0001	B-D
	Ad-Pparg vs. 5-ASA	1.055	0.1789 to 1.931	Yes	*	0.0158	C-D

## Sheet: Fig. 4e
Figure 4e
		Ptgs2 Relative mRNA expression levels
		Vehicle						5-ASA
			CM						CM
				COLpep						COLpep
mRNA levels	Independent primary culture	α-MEM	CM	0	7	14	21	α-MEM	CM	0	7	14	21
	#1	0.0424	1	1.4921	1.7894	1.9841	2.3845	0.0154	0.8112	1.3515	1.2124	1.3994	1.2901
	#2	0.0847	1	1.3655	1.7199	1.9495	2.3154	0.0415	0.9028	1.4854	1.3845	1.4919	1.1978
	#3	0.0246	1	1.5845	1.7297	1.9564	2.3166	0.0155	0.8255	1.3441	1.3185	1.4291	1.2118
	#4	0.0149	1	1.4248	1.6494	1.9295	2.2994	0.0189	0.8454	1.3311	1.3844	1.3166	1.0991
	#5	0.0211	1	1.4041	1.5841	1.9844	2.3156	0.0134	0.9247	1.3451	1.4925	1.4064	1.0431
	Average	0.03754	1	1.4542	1.6945	1.96078	2.3263	0.02094	0.86192	1.37144	1.35846	1.40868	1.16838
	s.e.m.	0.0126451	0	0.0385075	0.0354347	0.0105513	0.0148967	0.00521542	0.0221183	0.0286819	0.0459609	0.0282069	0.0436242
	p value (Veh vs. 5-ASA)	-	-	-	-	-	-	>0.9999	0.0664	0.9397	<0.0001	<0.0001	<0.0001
	Two-way ANOVA (with Sidak's multiple comparisons test)	Mean Diff.	95.00% CI of diff.	Significant	Summary	Adjusted P Value
	α-MEM:Vehicle vs. α-MEM:5-ASA	0.0166	-0.1253263920 to 0.1585263920	No	ns	>0.9999
	α-MEM:Vehicle vs. CM-0:Vehicle	-0.96246	-1.104386392 to -0.8205336080	Yes	****	<0.0001
	α-MEM:Vehicle vs. CM-0:5-ASA	-0.82438	-0.9663063920 to -0.6824536080	Yes	****	<0.0001
	α-MEM:Vehicle vs. 0:Vehicle	-1.41666	-1.558586392 to -1.274733608	Yes	****	<0.0001
	α-MEM:Vehicle vs. 0:5-ASA	-1.3339	-1.475826392 to -1.191973608	Yes	****	<0.0001
	α-MEM:Vehicle vs. 7:Vehicle	-1.65696	-1.798886392 to -1.515033608	Yes	****	<0.0001
	α-MEM:Vehicle vs. 7:5-ASA	-1.32092	-1.462846392 to -1.178993608	Yes	****	<0.0001
	α-MEM:Vehicle vs. 14:Vehicle	-1.92324	-2.065166392 to -1.781313608	Yes	****	<0.0001
	α-MEM:Vehicle vs. 14:5-ASA	-1.37114	-1.513066392 to -1.229213608	Yes	****	<0.0001
	α-MEM:Vehicle vs. 21:Vehicle	-2.28876	-2.430686392 to -2.146833608	Yes	****	<0.0001
	α-MEM:Vehicle vs. 21:5-ASA	-1.13084	-1.272766392 to -0.9889136080	Yes	****	<0.0001
	α-MEM:5-ASA vs. CM-0:Vehicle	-0.97906	-1.120986392 to -0.8371336080	Yes	****	<0.0001
	α-MEM:5-ASA vs. CM-0:5-ASA	-0.84098	-0.9829063920 to -0.6990536080	Yes	****	<0.0001
	α-MEM:5-ASA vs. 0:Vehicle	-1.43326	-1.575186392 to -1.291333608	Yes	****	<0.0001
	α-MEM:5-ASA vs. 0:5-ASA	-1.3505	-1.492426392 to -1.208573608	Yes	****	<0.0001
	α-MEM:5-ASA vs. 7:Vehicle	-1.67356	-1.815486392 to -1.531633608	Yes	****	<0.0001
	α-MEM:5-ASA vs. 7:5-ASA	-1.33752	-1.479446392 to -1.195593608	Yes	****	<0.0001
	α-MEM:5-ASA vs. 14:Vehicle	-1.93984	-2.081766392 to -1.797913608	Yes	****	<0.0001
	α-MEM:5-ASA vs. 14:5-ASA	-1.38774	-1.529666392 to -1.245813608	Yes	****	<0.0001
	α-MEM:5-ASA vs. 21:Vehicle	-2.30536	-2.447286392 to -2.163433608	Yes	****	<0.0001
	α-MEM:5-ASA vs. 21:5-ASA	-1.14744	-1.289366392 to -1.005513608	Yes	****	<0.0001
	CM-0:Vehicle vs. CM-0:5-ASA	0.13808	-0.003846392017 to 0.2800063920	No	ns	0.0664
	CM-0:Vehicle vs. 0:Vehicle	-0.4542	-0.5961263920 to -0.3122736080	Yes	****	<0.0001
	CM-0:Vehicle vs. 0:5-ASA	-0.37144	-0.5133663920 to -0.2295136080	Yes	****	<0.0001
	CM-0:Vehicle vs. 7:Vehicle	-0.6945	-0.8364263920 to -0.5525736080	Yes	****	<0.0001
	CM-0:Vehicle vs. 7:5-ASA	-0.35846	-0.5003863920 to -0.2165336080	Yes	****	<0.0001
	CM-0:Vehicle vs. 14:Vehicle	-0.96078	-1.102706392 to -0.8188536080	Yes	****	<0.0001
	CM-0:Vehicle vs. 14:5-ASA	-0.40868	-0.5506063920 to -0.2667536080	Yes	****	<0.0001
	CM-0:Vehicle vs. 21:Vehicle	-1.3263	-1.468226392 to -1.184373608	Yes	****	<0.0001
	CM-0:Vehicle vs. 21:5-ASA	-0.16838	-0.3103063920 to -0.02645360798	Yes	**	0.0063
	CM-0:5-ASA vs. 0:Vehicle	-0.59228	-0.7342063920 to -0.4503536080	Yes	****	<0.0001
	CM-0:5-ASA vs. 0:5-ASA	-0.50952	-0.6514463920 to -0.3675936080	Yes	****	<0.0001
	CM-0:5-ASA vs. 7:Vehicle	-0.83258	-0.9745063920 to -0.6906536080	Yes	****	<0.0001
	CM-0:5-ASA vs. 7:5-ASA	-0.49654	-0.6384663920 to -0.3546136080	Yes	****	<0.0001
	CM-0:5-ASA vs. 14:Vehicle	-1.09886	-1.240786392 to -0.9569336080	Yes	****	<0.0001
	CM-0:5-ASA vs. 14:5-ASA	-0.54676	-0.6886863920 to -0.4048336080	Yes	****	<0.0001
	CM-0:5-ASA vs. 21:Vehicle	-1.46438	-1.606306392 to -1.322453608	Yes	****	<0.0001
	CM-0:5-ASA vs. 21:5-ASA	-0.30646	-0.4483863920 to -0.1645336080	Yes	****	<0.0001
	0:Vehicle vs. 0:5-ASA	0.08276	-0.05916639202 to 0.2246863920	No	ns	0.9397
	0:Vehicle vs. 7:Vehicle	-0.2403	-0.3822263920 to -0.09837360798	Yes	****	<0.0001
	0:Vehicle vs. 7:5-ASA	0.09574	-0.04618639202 to 0.2376663920	No	ns	0.7237
	0:Vehicle vs. 14:Vehicle	-0.50658	-0.6485063920 to -0.3646536080	Yes	****	<0.0001
	0:Vehicle vs. 14:5-ASA	0.04552	-0.09640639202 to 0.1874463920	No	ns	>0.9999
	0:Vehicle vs. 21:Vehicle	-0.8721	-1.014026392 to -0.7301736080	Yes	****	<0.0001
	0:Vehicle vs. 21:5-ASA	0.28582	0.1438936080 to 0.4277463920	Yes	****	<0.0001
	0:5-ASA vs. 7:Vehicle	-0.32306	-0.4649863920 to -0.1811336080	Yes	****	<0.0001
	0:5-ASA vs. 7:5-ASA	0.01298	-0.1289463920 to 0.1549063920	No	ns	>0.9999
	0:5-ASA vs. 14:Vehicle	-0.58934	-0.7312663920 to -0.4474136080	Yes	****	<0.0001
	0:5-ASA vs. 14:5-ASA	-0.03724	-0.1791663920 to 0.1046863920	No	ns	>0.9999
	0:5-ASA vs. 21:Vehicle	-0.95486	-1.096786392 to -0.8129336080	Yes	****	<0.0001
	0:5-ASA vs. 21:5-ASA	0.20306	0.06113360798 to 0.3449863920	Yes	***	0.0003
	7:Vehicle vs. 7:5-ASA	0.33604	0.1941136080 to 0.4779663920	Yes	****	<0.0001
	7:Vehicle vs. 14:Vehicle	-0.26628	-0.4082063920 to -0.1243536080	Yes	****	<0.0001
	7:Vehicle vs. 14:5-ASA	0.28582	0.1438936080 to 0.4277463920	Yes	****	<0.0001
	7:Vehicle vs. 21:Vehicle	-0.6318	-0.7737263920 to -0.4898736080	Yes	****	<0.0001
	7:Vehicle vs. 21:5-ASA	0.52612	0.3841936080 to 0.6680463920	Yes	****	<0.0001
	7:5-ASA vs. 14:Vehicle	-0.60232	-0.7442463920 to -0.4603936080	Yes	****	<0.0001
	7:5-ASA vs. 14:5-ASA	-0.05022	-0.1921463920 to 0.09170639202	No	ns	>0.9999
	7:5-ASA vs. 21:Vehicle	-0.96784	-1.109766392 to -0.8259136080	Yes	****	<0.0001
	7:5-ASA vs. 21:5-ASA	0.19008	0.04815360798 to 0.3320063920	Yes	**	0.001
	14:Vehicle vs. 14:5-ASA	0.5521	0.4101736080 to 0.6940263920	Yes	****	<0.0001
	14:Vehicle vs. 21:Vehicle	-0.36552	-0.5074463920 to -0.2235936080	Yes	****	<0.0001
	14:Vehicle vs. 21:5-ASA	0.7924	0.6504736080 to 0.9343263920	Yes	****	<0.0001
	14:5-ASA vs. 21:Vehicle	-0.91762	-1.059546392 to -0.7756936080	Yes	****	<0.0001
	14:5-ASA vs. 21:5-ASA	0.2403	0.09837360798 to 0.3822263920	Yes	****	<0.0001
	21:Vehicle vs. 21:5-ASA	1.15792	1.015993608 to 1.299846392	Yes	****	<0.0001

## Sheet: Fig. 4f
Figure 4f
		Optical Density
		α-MEM	Chondrogenic Medium
		Veh	Veh	5-ASA
Optical Density at 630 nm	Independent primary culture	α-MEM	CM	0.01	0.1	1	10
	#1	0.0113	1	1.0685	0.9031	1.2654	1.5244
	#2	0.0251	1	0.9276	0.9476	0.9321	1.4585
	#3	0.0699	1	1.0268	0.9458	1.0717	1.3032
	#4	0.0218	1	0.9895	0.9929	1.2415	1.4854
	#5	0.0206	1	1.1867	1.0595	0.9981	1.2052
	Average	0.02974	1	1.03982	0.96978	1.10176	1.39534
	s.e.m.	0.010298	0	0.0434115	0.0265494	0.0658555	0.0605803
	p value (vs. CM)	<0.0001	-	0.984	0.9955	0.5425	<0.0001
	One-way ANOVA (with Tukey's multiple comparisons test)	Mean Diff.	95.00% CI of diff.	Significant	Summary	Adjusted P Value
	α-MEM vs. CM	-0.9703	-1.155 to -0.7856	Yes	****	<0.0001	A-B
	α-MEM vs. 0.01	-1.01	-1.195 to -0.8254	Yes	****	<0.0001	A-C
	α-MEM vs. 0.1	-0.94	-1.125 to -0.7554	Yes	****	<0.0001	A-D
	α-MEM vs. 1	-1.072	-1.257 to -0.8873	Yes	****	<0.0001	A-E
	α-MEM vs. 10	-1.366	-1.550 to -1.181	Yes	****	<0.0001	A-F
	CM vs. 0.01	-0.03982	-0.2245 to 0.1449	No	ns	0.984	B-C
	CM vs. 0.1	0.03022	-0.1545 to 0.2149	No	ns	0.9955	B-D
	CM vs. 1	-0.1018	-0.2864 to 0.08292	No	ns	0.5425	B-E
	CM vs. 10	-0.3953	-0.5800 to -0.2107	Yes	****	<0.0001	B-F
	0.01 vs. 0.1	0.07004	-0.1146 to 0.2547	No	ns	0.8452	C-D
	0.01 vs. 1	-0.06194	-0.2466 to 0.1227	No	ns	0.9006	C-E
	0.01 vs. 10	-0.3555	-0.5402 to -0.1708	Yes	****	<0.0001	C-F
	0.1 vs. 1	-0.132	-0.3167 to 0.05270	No	ns	0.27	D-E
	0.1 vs. 10	-0.4256	-0.6102 to -0.2409	Yes	****	<0.0001	D-F
	1 vs. 10	-0.2936	-0.4783 to -0.1089	Yes	***	0.0007	E-F

## Sheet: Fig. 4g
Figure 4g
		Oscar Relative mRNA expression levels							Col2a1 Relative mRNA expression levels							Acan Relative mRNA expression levels							Sox9 Relative mRNA expression levels							Pparg Relative mRNA expression levels							Rxra Relative mRNA expression levels
		α-MEM	Chondrogenic Medium						α-MEM	Chondrogenic Medium						α-MEM	Chondrogenic Medium						α-MEM	Chondrogenic Medium						α-MEM	Chondrogenic Medium						α-MEM	Chondrogenic Medium
		Veh	Veh	5-ASA					Veh	Veh	5-ASA					Veh	Veh	5-ASA					Veh	Veh	5-ASA					Veh	Veh	5-ASA					Veh	Veh	5-ASA
mRNA levels	Independent primary culture	α-MEM	CM	0.01	0.1	1	10		α-MEM	CM	0.01	0.1	1	10		α-MEM	CM	0.01	0.1	1	10		α-MEM	CM	0.01	0.1	1	10		α-MEM	CM	0.01	0.1	1	10		α-MEM	CM	0.01	0.1	1	10
	#1	0.8113	1	0.7396	0.8541	0.6784	0.5245		0.2675	1	1.1377	1.3363	1.9709	3.5906		0.2933	1	0.901	0.8481	1.3101	2.5081		0.1265	1	0.7842	0.9633	1.4832	2.2422		0.1154	1	0.9815	1.1554	1.7485	2.0123		0.1542	1	0.9869	1.2542	1.4542	1.8956
	#2	0.9253	1	0.9326	0.8947	0.7845	0.4544		0.4864	1	0.9926	1.5552	1.2522	3.8162		0.1776	1	0.9584	0.8359	1.3146	2.1155		0.1906	1	0.9607	0.9351	1.3938	2.4942		0.1214	1	1.0045	1.1771	1.5461	1.8912		0.144	1	1.0047	1.1685	1.5512	1.8457
	#3	1.2694	1	1.0717	0.9459	0.7844	0.3022		0.1933	1	0.8524	1.5621	1.0208	2.386		0.2544	1	0.9342	1.2848	1.2971	1.5612		0.2213	1	1.5072	1.1863	1.6315	2.4759		0.1341	1	1.0089	1.2945	1.514	1.9066		0.1395	1	1.0026	1.1542	1.6354	1.7855
	#4	1.0214	1	0.9614	0.7921	0.9354	0.8851		0.0785	1	1.7224	1.2529	1.1143	2.6689		0.1524	1	1.0993	1.0242	1.0636	2.1375		0.1428	1	0.9376	1.665	1.3932	1.9288		0.1711	1	1.0145	1.4718	1.8455	1.7958		0.1652	1	1.0152	1.1995	1.3985	1.6985
	#5	0.9228	1	0.9915	0.7593	0.9257	0.4052		0.7042	1	1.1014	1.4068	1.8766	2.8749		0.3684	1	0.7179	1.2498	1.209	2.0347		0.093	1	0.7391	0.8555	1.4563	1.7225		0.1094	1	1.0244	1.5114	1.4085	2.2214		0.1187	1	0.9589	1.2654	1.7485	1.9856
	Average	0.99004	1	0.93936	0.84922	0.82168	0.51428		0.34598	1	1.1613	1.42266	1.44696	3.06732		0.24922	1	0.92216	1.04856	1.23888	2.0714		0.15484	1	0.98576	1.12104	1.4716	2.17272		0.13028	1	1.00676	1.32204	1.61252	1.96546		0.14432	1	0.99366	1.20836	1.55756	1.84218
	s.e.m.	0.0773582	0	0.0550763	0.0337547	0.0485045	0.0995173		0.111592	0	0.148805	0.0606376	0.198659	0.273368		0.0391646	0	0.06124	0.0954748	0.0478598	0.151438		0.022878	0	0.13717	0.146649	0.043667	0.152035		0.0109934	0	0.00713734	0.0734235	0.0801599	0.0726164		0.0077888	0	0.00979728	0.0223109	0.0626662	0.0486271
	p value (vs. CM)	>0.9999	-	0.9802	0.5239	0.3495	0.0001		0.0748		0.9782	0.4405	0.3805	<0.0001		<0.0001		0.9828	0.9981	0.331	<0.0001		<0.0001		>0.9999	0.9615	0.0411	<0.0001		<0.0001		>0.9999	0.0034	<0.0001	<0.0001		<0.0001		>0.9999	0.0028	<0.0001	<0.0001
		One-way ANOVA (with Tukey's multiple comparisons test)	Mean Diff.	95.00% CI of diff.	Significant	Summary	Adjusted P Value		Two-tailed t-test	Mean Diff.	95.00% CI of diff.	Significant	Summary	Adjusted P Value		Two-tailed t-test	Mean Diff.	95.00% CI of diff.	Significant	Summary	Adjusted P Value		Two-tailed t-test	Mean Diff.	95.00% CI of diff.	Significant	Summary	Adjusted P Value		Two-tailed t-test	Mean Diff.	95.00% CI of diff.	Significant	Summary	Adjusted P Value		Two-tailed t-test	Mean Diff.	95.00% CI of diff.	Significant	Summary	Adjusted P Value
		α-MEM vs. CM	-0.01022	-0.2787 to 0.2582	No	ns	>0.9999		α-MEM vs. CM	-0.654	-1.351 to 0.04302	No	ns	0.0748		α-MEM vs. CM	-0.7508	-1.106 to -0.3954	Yes	****	<0.0001		α-MEM vs. CM	-0.8452	-1.303 to -0.3870	Yes	****	<0.0001		α-MEM vs. CM	-0.8697	-1.104 to -0.6352	Yes	****	<0.0001		α-MEM vs. CM	-0.8557	-1.004 to -0.7069	Yes	****	<0.0001
		α-MEM vs. 0.01	0.05055	-0.2179 to 0.3190	No	ns	0.9913		α-MEM vs. 0.01	-0.8153	-1.512 to -0.1183	Yes	*	0.0154		α-MEM vs. 0.01	-0.6729	-1.028 to -0.3176	Yes	****	<0.0001		α-MEM vs. 0.01	-0.8309	-1.289 to -0.3728	Yes	***	0.0001		α-MEM vs. 0.01	-0.8765	-1.111 to -0.6419	Yes	****	<0.0001		α-MEM vs. 0.01	-0.8493	-0.9981 to -0.7006	Yes	****	<0.0001
		α-MEM vs. 0.1	0.1404	-0.1281 to 0.4088	No	ns	0.5961		α-MEM vs. 0.1	-1.077	-1.774 to -0.3796	Yes	***	0.0009		α-MEM vs. 0.1	-0.7993	-1.155 to -0.4440	Yes	****	<0.0001		α-MEM vs. 0.1	-0.9662	-1.424 to -0.5081	Yes	****	<0.0001		α-MEM vs. 0.1	-1.192	-1.426 to -0.9572	Yes	****	<0.0001		α-MEM vs. 0.1	-1.064	-1.213 to -0.9153	Yes	****	<0.0001
		α-MEM vs. 1	0.1671	-0.1014 to 0.4355	No	ns	0.4125		α-MEM vs. 1	-1.101	-1.798 to -0.4039	Yes	***	0.0007		α-MEM vs. 1	-0.9897	-1.345 to -0.6343	Yes	****	<0.0001		α-MEM vs. 1	-1.317	-1.775 to -0.8586	Yes	****	<0.0001		α-MEM vs. 1	-1.482	-1.717 to -1.248	Yes	****	<0.0001		α-MEM vs. 1	-1.413	-1.562 to -1.264	Yes	****	<0.0001
		α-MEM vs. 10	0.4744	0.2060 to 0.7429	Yes	***	0.0002		α-MEM vs. 10	-2.721	-3.418 to -2.024	Yes	****	<0.0001		α-MEM vs. 10	-1.822	-2.178 to -1.467	Yes	****	<0.0001		α-MEM vs. 10	-2.018	-2.476 to -1.560	Yes	****	<0.0001		α-MEM vs. 10	-1.835	-2.070 to -1.601	Yes	****	<0.0001		α-MEM vs. 10	-1.698	-1.847 to -1.549	Yes	****	<0.0001
		CM vs. 0.01	0.06076	-0.2077 to 0.3292	No	ns	0.9802		CM vs. 0.01	-0.1613	-0.8583 to 0.5357	No	ns	0.9782		CM vs. 0.01	0.07784	-0.2775 to 0.4332	No	ns	0.9828		CM vs. 0.01	0.01424	-0.4439 to 0.4724	No	ns	>0.9999		CM vs. 0.01	-0.00676	-0.2413 to 0.2278	No	ns	>0.9999		CM vs. 0.01	0.00634	-0.1424 to 0.1551	No	ns	>0.9999
		CM vs. 0.1	0.1506	-0.1179 to 0.4190	No	ns	0.5239		CM vs. 0.1	-0.4227	-1.120 to 0.2744	No	ns	0.4405		CM vs. 0.1	-0.04856	-0.4039 to 0.3068	No	ns	0.9981		CM vs. 0.1	-0.121	-0.5792 to 0.3371	No	ns	0.9615		CM vs. 0.1	-0.322	-0.5566 to -0.08750	Yes	**	0.0034		CM vs. 0.1	-0.2084	-0.3571 to -0.05958	Yes	**	0.0028
		CM vs. 1	0.1773	-0.09118 to 0.4457	No	ns	0.3495		CM vs. 1	-0.447	-1.144 to 0.2501	No	ns	0.3805		CM vs. 1	-0.2389	-0.5942 to 0.1165	No	ns	0.331		CM vs. 1	-0.4716	-0.9297 to -0.01346	Yes	*	0.0411		CM vs. 1	-0.6125	-0.8471 to -0.3780	Yes	****	<0.0001		CM vs. 1	-0.5576	-0.7063 to -0.4088	Yes	****	<0.0001
		CM vs. 10	0.4846	0.2162 to 0.7531	Yes	***	0.0001		CM vs. 10	-2.067	-2.764 to -1.370	Yes	****	<0.0001		CM vs. 10	-1.071	-1.427 to -0.7161	Yes	****	<0.0001		CM vs. 10	-1.173	-1.631 to -0.7146	Yes	****	<0.0001		CM vs. 10	-0.9655	-1.200 to -0.7309	Yes	****	<0.0001		CM vs. 10	-0.8422	-0.9910 to -0.6934	Yes	****	<0.0001
		0.01 vs. 0.1	0.08981	-0.1786 to 0.3583	No	ns	0.9016		0.01 vs. 0.1	-0.2614	-0.9584 to 0.4357	No	ns	0.8512		0.01 vs. 0.1	-0.1264	-0.4817 to 0.2289	No	ns	0.8766		0.01 vs. 0.1	-0.1353	-0.5934 to 0.3229	No	ns	0.9393		0.01 vs. 0.1	-0.3153	-0.5498 to -0.08074	Yes	**	0.0042		0.01 vs. 0.1	-0.2147	-0.3635 to -0.06592	Yes	**	0.002
		0.01 vs. 1	0.1165	-0.1519 to 0.3850	No	ns	0.7594		0.01 vs. 1	-0.2857	-0.9827 to 0.4114	No	ns	0.7993		0.01 vs. 1	-0.3167	-0.6721 to 0.03862	No	ns	0.1004		0.01 vs. 1	-0.4858	-0.9440 to -0.02770	Yes	*	0.0332		0.01 vs. 1	-0.6058	-0.8403 to -0.3712	Yes	****	<0.0001		0.01 vs. 1	-0.5639	-0.7127 to -0.4151	Yes	****	<0.0001
		0.01 vs. 10	0.4239	0.1554 to 0.6923	Yes	***	0.0007		0.01 vs. 10	-1.906	-2.603 to -1.209	Yes	****	<0.0001		0.01 vs. 10	-1.149	-1.505 to -0.7939	Yes	****	<0.0001		0.01 vs. 10	-1.187	-1.645 to -0.7288	Yes	****	<0.0001		0.01 vs. 10	-0.9587	-1.193 to -0.7242	Yes	****	<0.0001		0.01 vs. 10	-0.8485	-0.9973 to -0.6997	Yes	****	<0.0001
		0.1 vs. 1	0.0267	-0.2418 to 0.2952	No	ns	0.9996		0.1 vs. 1	-0.0243	-0.7213 to 0.6727	No	ns	>0.9999		0.1 vs. 1	-0.1903	-0.5457 to 0.1650	No	ns	0.5718		0.1 vs. 1	-0.3506	-0.8087 to 0.1076	No	ns	0.2079		0.1 vs. 1	-0.2905	-0.5250 to -0.05594	Yes	**	0.0093		0.1 vs. 1	-0.3492	-0.4980 to -0.2004	Yes	****	<0.0001
		0.1 vs. 10	0.3341	0.06559 to 0.6025	Yes	**	0.0089		0.1 vs. 10	-1.645	-2.342 to -0.9476	Yes	****	<0.0001		0.1 vs. 10	-1.023	-1.378 to -0.6675	Yes	****	<0.0001		0.1 vs. 10	-1.052	-1.510 to -0.5935	Yes	****	<0.0001		0.1 vs. 10	-0.6434	-0.8780 to -0.4089	Yes	****	<0.0001		0.1 vs. 10	-0.6338	-0.7826 to -0.4850	Yes	****	<0.0001
		1 vs. 10	0.3074	0.03889 to 0.5758	Yes	*	0.0184		1 vs. 10	-1.62	-2.317 to -0.9233	Yes	****	<0.0001		1 vs. 10	-0.8325	-1.188 to -0.4772	Yes	****	<0.0001		1 vs. 10	-0.7011	-1.159 to -0.2430	Yes	**	0.001		1 vs. 10	-0.3529	-0.5875 to -0.1184	Yes	**	0.0013		1 vs. 10	-0.2846	-0.4334 to -0.1358	Yes	****	<0.0001

## Sheet: Fig. 4h
Figure 4h
		Pellet diameter
		α-MEM	Chondrogenic Medium
		Veh	Veh	5-ASA
Pellet diameter (mm)	Independent primary culture	α-MEM	CM	0.01	0.1	1	10
	#1	0.5781	1.1423	1.0677	1.1129	1.8935	1.933
	#2	0.586	1.4917	1.2513	1.399	1.7535	1.8964
	#3	0.5627	1.3448	1.1742	1.3929	1.677	2.2227
	#4	0.5331	1.4979	1.1653	1.1266	1.7391	2.3435
	#5	0.6509	1.2657	1.2388	1.0678	1.6415	2.2816
	Average	0.58216	1.34848	1.17946	1.21984	1.74092	2.13544
	s.e.m.	0.0194191	0.0679023	0.0327114	0.0725583	0.0432506	0.0923006
	p value (vs. CM)	<0.0001	-	0.3783	0.6601	0.0014	<0.0001
		One-way ANOVA (with Tukey's multiple comparisons test)	Mean Diff.	95.00% CI of diff.	Significant	Summary	Adjusted P Value
		α-MEM vs. CM	-0.7663	-1.029 to -0.5033	Yes	****	<0.0001
		α-MEM vs. 0.01	-0.5973	-0.8604 to -0.3343	Yes	****	<0.0001
		α-MEM vs. 0.1	-0.6377	-0.9007 to -0.3746	Yes	****	<0.0001
		α-MEM vs. 1	-1.159	-1.422 to -0.8957	Yes	****	<0.0001
		α-MEM vs. 10	-1.553	-1.816 to -1.290	Yes	****	<0.0001
		CM vs. 0.01	0.169	-0.09402 to 0.4321	No	ns	0.3783
		CM vs. 0.1	0.1286	-0.1344 to 0.3917	No	ns	0.6601
		CM vs. 1	-0.3924	-0.6554 to -0.1294	Yes	**	0.0014
		CM vs. 10	-0.787	-1.050 to -0.5239	Yes	****	<0.0001
		0.01 vs. 0.1	-0.04038	-0.3034 to 0.2227	No	ns	0.9966
		0.01 vs. 1	-0.5614	-0.8245 to -0.2984	Yes	****	<0.0001
		0.01 vs. 10	-0.956	-1.219 to -0.6929	Yes	****	<0.0001
		0.1 vs. 1	-0.521	-0.7841 to -0.2580	Yes	****	<0.0001
		0.1 vs. 10	-0.9156	-1.179 to -0.6526	Yes	****	<0.0001
		1 vs. 10	-0.3946	-0.6576 to -0.1315	Yes	**	0.0013

## Sheet: Fig. 4i
Figure 4i
		Pellet diameter
		α-MEM	Chondrogenic Medium
		Veh	Veh	5-ASA
Pellet diameter (mm)	Independent primary culture	α-MEM	CM	0.01	0.1	1	10
	#1	54.227	104.538	99.5943	112.031	132.817	201.846
	#2	74.8903	90.1899	103.024	105.545	124.333	185.575
	#3	65.4975	110.596	110.117	121.995	105.689	194.052
	#4	34.541	84.0708	86.1362	80.1212	95.1275	210.495
	#5	55.0858	121.808	77.2517	94.2221	84.6468	174.25
	Average	56.8483	102.241	95.2247	102.783	108.523	193.244
	s.e.m.	6.73764	6.83134	5.94699	7.24261	8.93788	6.29215
	p value (vs. CM)	0.0016	-	0.9799	>0.9999	0.9877	<0.0001
		One-way ANOVA (with Tukey's multiple comparisons test)	Mean Diff.	95.00% CI of diff.	Significant	Summary	Adjusted P Value
		α-MEM vs. CM	-45.39	-76.28 to -14.51	Yes	**	0.0016
		α-MEM vs. 0.01	-38.38	-69.26 to -7.490	Yes	**	0.009
		α-MEM vs. 0.1	-45.93	-76.82 to -15.05	Yes	**	0.0014
		α-MEM vs. 1	-51.67	-82.56 to -20.79	Yes	***	0.0003
		α-MEM vs. 10	-136.4	-167.3 to -105.5	Yes	****	<0.0001
		CM vs. 0.01	7.016	-23.87 to 37.90	No	ns	0.9799
		CM vs. 0.1	-0.5424	-31.43 to 30.34	No	ns	>0.9999
		CM vs. 1	-6.282	-37.17 to 24.60	No	ns	0.9877
		CM vs. 10	-91	-121.9 to -60.12	Yes	****	<0.0001
		0.01 vs. 0.1	-7.558	-38.44 to 23.33	No	ns	0.9722
		0.01 vs. 1	-13.3	-44.18 to 17.59	No	ns	0.7653
		0.01 vs. 10	-98.02	-128.9 to -67.13	Yes	****	<0.0001
		0.1 vs. 1	-5.74	-36.63 to 25.15	No	ns	0.9918
		0.1 vs. 10	-90.46	-121.3 to -59.57	Yes	****	<0.0001
		1 vs. 10	-84.72	-115.6 to -53.83	Yes	****	<0.0001
