# Supplementary material for: 5-aminosalicylic acid suppresses osteoarthritis through the OSCAR-PPARγ axis
Source: Nat Commun. 2024 Feb 3;15:1024. doi: 10.1038/s41467-024-45174-6 (PMC10838344; doi:10.1038/s41467-024-45174-6)
Supplement: Supplementary file 5 — Source Data [file 41467_2024_45174_MOESM5_ESM.zip › Source Data Fig. 5.xlsx]

## Sheet: Fig. 5c
Figure 5c
		OARSI grade						Osteophyte maturity						SBP thickness						Synovitis
		Sham	DMM					Sham	DMM					Sham	DMM					Sham	DMM
OA parameter	Mice No.	Sham	Veh	5-ASA 0.5 mg/kg	5-ASA 1.0 mg/kg	5-ASA 2.0 mg/kg		Sham	Veh	5-ASA 0.5 mg/kg	5-ASA 1.0 mg/kg	5-ASA 2.0 mg/kg		Sham	Veh	5-ASA 0.5 mg/kg	5-ASA 1.0 mg/kg	5-ASA 2.0 mg/kg		Sham	Veh	5-ASA 0.5 mg/kg	5-ASA 1.0 mg/kg	5-ASA 2.0 mg/kg
	#1	0	3.33333	2.33333	1.33333	2		0	2	1.3333	1	1		38.4551	85.7394	94.9671	70.8004	65.6258		0.333333	1.33333	1.33333	1.66667	0.666667
	#2	0	2.33333	2.33333	1	1		0	1	1.6667	0	0		38.7992	122.987	123.99	85.9814	72.9867		0	2	1	2	0.333333
	#3	0.166667	3.33333	1.66667	1.66667	0.166667		1	1	1	1	0.6667		89.9589	96.9256	111.952	85.9532	55.9159		0	1.33333	1.33333	0.666667	1
	#4	0	3	2.66667	1.33333	1.33333		0	1.6667	1.3333	1.3333	0		53.9054	103.874	107.902	97.8966	96.8608		0	1	1	1	0
	#5	0.333333	2.66667	2.33333	2	0.666667		0	1.3333	1.6667	0	0		49.9033	118.763	98.7681	83.8127	64.7941		0.666667	1.66667	1.33333	0	0
	#6	0	3	2	2.66667	1		0	1.3333	1.3333	1.3333	0.3333		72.8798	93.6741	86.8034	64.7458	83.7158		0	2	2	0.333333	0.333333
	#7	0	2.33333	3	1.66667	0.166667		0	1.6667	1.6667	1	1.6667		66.9112	135.569	117.702	72.6691	76.6389		0	1.66667	1.33333	0	1.33333
	#8	0.5	2.66667	2.33333	1.33333	1		1	2.3333	1	0	0.3333		53.8626	80.5034	93.6534	81.5984	91.6024		0	2.33333	1.66667	1	0.333333
	#9	0.166667	3	1.66667	0.666667	1.66667		0	2	2	0	0		48.0483	109.832	85.0488	68.8992	79.7848		0	1.66667	0.666667	0.666667	1.66667
	#10	0.5	3.33333	2	2	0.666667		0	3	0	2	0.333333		95.9879	117.806	72.9908	78.8535	73.7606		0	1.66667	0.666667	1.33333	0
	Average	0.166667	2.9	2.23333	1.56667	0.966667		0.2	1.73333	1.3	0.76666	0.433333		60.8712	106.567	99.3778	79.121	76.1686		0.1	1.66667	1.23333	0.866667	0.566667
	s.e.m.	0.0657342	0.122222	0.131937	0.179505	0.187248		0.133333	0.197516	0.175332	0.227979	0.172494		6.35259	5.55374	5.03831	3.15609	3.94863		0.0711458	0.121716	0.131937	0.211986	0.186256
		OARSI grade						Osteophyte maturity						SBP thickness						Synovitis
		Kruskal-Wallis test followed by Mann Whitney U test	Mean rank diff.	Significant	Summary	Adjusted P Value		Kruskal-Wallis test followed by Mann Whitney U test	Mean rank diff.	Significant	Summary	Adjusted P Value		Two-tailed t-test	Mean rank diff.	Significant	Summary	Adjusted P Value		Kruskal-Wallis test followed by Mann Whitney U test	Mean rank diff.	Significant?	Summary	Adjusted P Value
		Sham vs. DMM	-37.65	Yes	****	<0.0001		Sham vs. DMM	-27.3	Yes	***	0.0002		Sham vs. DMM	-28.2	Yes	***	0.0002		Sham vs. DMM	-31.6	Yes	****	<0.0001
		Sham vs. 0.5	-28.4	Yes	***	0.0001		Sham vs. 0.5	-21.3	Yes	**	0.0079		Sham vs. 0.5	-24.7	Yes	**	0.0015		Sham vs. 0.5	-23.2	Yes	**	0.003
		Sham vs. 1.0	-18.85	Yes	*	0.0371		Sham vs. 1.0	-10.7	No	ns	0.9182		Sham vs. 1.0	-9.7	No	ns	>0.9999		Sham vs. 1.0	-15.85	No	ns	0.1361
		Sham vs. 2.0	-11.1	No	ns	0.8745		Sham vs. 2.0	-5.7	No	ns	>0.9999		Sham vs. 2.0	-7.9	No	ns	>0.9999		Sham vs. 2.0	-10.1	No	ns	>0.9999
		DMM vs. 0.5	9.25	No	ns	>0.9999		DMM vs. 0.5	6	No	ns	>0.9999		DMM vs. 0.5	3.5	No	ns	>0.9999		DMM vs. 0.5	8.4	No	ns	>0.9999
		DMM vs. 1.0	18.8	Yes	*	0.038		DMM vs. 1.0	16.6	No	ns	0.0891		DMM vs. 1.0	18.5	Yes	*	0.0454		DMM vs. 1.0	15.75	No	ns	0.1422
		DMM vs. 2.0	26.55	Yes	***	0.0004		DMM vs. 2.0	21.6	Yes	**	0.0067		DMM vs. 2.0	20.3	Yes	*	0.0185		DMM vs. 2.0	21.5	Yes	**	0.0082
		0.5 vs. 1.0	9.55	No	ns	>0.9999		0.5 vs. 1.0	10.6	No	ns	0.949		0.5 vs. 1.0	15	No	ns	0.214		0.5 vs. 1.0	7.35	No	ns	>0.9999
		0.5 vs. 2.0	17.3	No	ns	0.0773		0.5 vs. 2.0	15.6	No	ns	0.1398		0.5 vs. 2.0	16.8	No	ns	0.0997		0.5 vs. 2.0	13.1	No	ns	0.4143
		1.0 vs. 2.0	7.75	No	ns	>0.9999		1.0 vs. 2.0	5	No	ns	>0.9999		1.0 vs. 2.0	1.8	No	ns	>0.9999		1.0 vs. 2.0	5.75	No	ns	>0.9999

## Sheet: Fig. 5e
Figure 5e
		BV / TV (%)						SBP Thickness (mm)						BMD (Data not shown)
		Sham	DMM					Sham	DMM					Sham	DMM
micro CT	Mice No.	Sham	Veh	5-ASA 0.5 mg/kg	5-ASA 1.0 mg/kg	5-ASA 2.0 mg/kg		Sham	Veh	5-ASA 0.5 mg/kg	5-ASA 1.0 mg/kg	5-ASA 2.0 mg/kg		Sham	Veh	5-ASA 0.5 mg/kg	5-ASA 1.0 mg/kg	5-ASA 2.0 mg/kg
	#1	21.89	25.39	21.23	20.75	21.61		0.1615	0.1949	0.1761	0.1671	0.1484		0.68761	0.66646	0.68917	0.65046	0.65924
	#2	22.39	23.37	20.33	22.13	21.54		0.1763	0.1744	0.1642	0.1549	0.1567		0.69019	0.67565	0.68753	0.67981	0.63768
	#3	22.39	23.52	21.71	20.45	22.18		0.1584	0.1844	0.1552	0.1528	0.1682		0.6678	0.70849	0.66023	0.65734	0.67748
	#4	21.29	21.73	20.82	20.13	20.05		0.1531	0.1736	0.1397	0.1489	0.1316		0.66754	0.69787	0.68024	0.65136	0.65133
	#5	18.18	22.71	21.53	21.76	20.08		0.1499	0.1762	0.1348	0.1661	0.1515		0.68414	0.67154	0.70873	0.67591	0.63394
	#6	22.15	23.46	18.16	21.06	22.46		0.1455	0.1803	0.1551	0.1503	0.169		0.68001	0.71251	0.68118	0.66808	0.67187
	#7	22.15	21.92	19.89	21.73	20.28		0.1728	0.1578	0.1752	0.1642	0.136		0.66586	0.65813	0.67761	0.66933	0.64774
	#8	22.77	23	20.78	20.08	22.42		0.1657	0.1878	0.1381	0.1749	0.1639		0.69993	0.70371	0.65159	0.67013	0.65401
	#9	22.36	25.67	22.52	23.83	20.85		0.1603	0.1577	0.1728	0.147	0.1356		0.69774	0.69796	0.70822	0.66809	0.65863
	#10	20.38	23.48	19.13	18.8	22.51		0.1709	0.1912	0.158	0.1467	0.1645		0.6623	0.71287	0.6773	0.66564	0.66877
	Average	21.595	23.425	20.61	21.072	21.398		0.16144	0.17783	0.15692	0.15729	0.15254		0.680312	0.690519	0.68218	0.665615	0.656069
	s.e.m.	0.436711	0.404797	0.407589	0.436608	0.319548		0.00320566	0.00402429	0.00489292	0.00315325	0.00450038		0.00435526	0.00649676	0.00570329	0.00308262	0.00448448
		BV / TV (%)						SBP Thickness (mm)						BMD (Data not shown)
		Kruskal-Wallis test followed by Mann Whitney U test	Mean rank diff.	Significant	Summary	Adjusted P Value		Kruskal-Wallis test followed by Mann Whitney U test	Mean rank diff.	Significant	Summary	Adjusted P Value		Kruskal-Wallis test followed by Mann Whitney U test	Mean rank diff.	Significant	Summary	Adjusted P Value
		Sham vs. DMM	-14.75	No	ns	0.2365		Sham vs. DMM	-14.65	No	ns	0.2462		Sham vs. DMM	-5.6	No	ns	>0.9999
		Sham vs. 0.5	11.6	No	ns	0.7515		Sham vs. 0.5	3.55	No	ns	>0.9999		Sham vs. 0.5	-2	No	ns	>0.9999
		Sham vs. 1.0	7.7	No	ns	>0.9999		Sham vs. 1.0	5.2	No	ns	>0.9999		Sham vs. 1.0	11.7	No	ns	0.727
		Sham vs. 2.0	3.95	No	ns	>0.9999		Sham vs. 2.0	8.15	No	ns	>0.9999		Sham vs. 2.0	17.9	No	ns	0.0604
		DMM vs. 0.5	26.35	Yes	***	0.0005		DMM vs. 0.5	18.2	No	ns	0.0524		DMM vs. 0.5	3.6	No	ns	>0.9999
		DMM vs. 1.0	22.45	Yes	**	0.0057		DMM vs. 1.0	19.85	Yes	*	0.0233		DMM vs. 1.0	17.3	No	ns	0.0796
		DMM vs. 2.0	18.7	Yes	*	0.0412		DMM vs. 2.0	22.8	Yes	**	0.0047		DMM vs. 2.0	23.5	Yes	**	0.0031
		0.5 vs. 1.0	-3.9	No	ns	>0.9999		0.5 vs. 1.0	1.65	No	ns	>0.9999		0.5 vs. 1.0	13.7	No	ns	0.356
		0.5 vs. 2.0	-7.65	No	ns	>0.9999		0.5 vs. 2.0	4.6	No	ns	>0.9999		0.5 vs. 2.0	19.9	Yes	*	0.0227
		1.0 vs. 2.0	-3.75	No	ns	>0.9999		1.0 vs. 2.0	2.95	No	ns	>0.9999		1.0 vs. 2.0	6.2	No	ns	>0.9999

## Sheet: Fig. 5h
Figure 5h
		OARSI grade						Osteophyte maturity						SBP thickness						Synovitis
		Sham	DMM					Sham	DMM					Sham	DMM					Sham	DMM
OA parameter	Mice No.	Sham	Veh	5-ASA 0.5 mg/kg	5-ASA 1.0 mg/kg	5-ASA 2.0 mg/kg		Sham	Veh	5-ASA 0.5 mg/kg	5-ASA 1.0 mg/kg	5-ASA 2.0 mg/kg		Sham	Veh	5-ASA 0.5 mg/kg	5-ASA 1.0 mg/kg	5-ASA 2.0 mg/kg		Sham	Veh	5-ASA 0.5 mg/kg	5-ASA 1.0 mg/kg	5-ASA 2.0 mg/kg
	#1	0	1.66667	2	1	1		0	1.33333	1	0.333333	0		48.0364	145.277	109.335	106.192	59.4894		0	2	1	0	0.333333
	#2	0	2.33333	2.33333	1	1		0.333333	1	1.6667	0.666667	0.333333		32.9352	108.186	95.0356	81.9447	68.9562		0	1.66667	1.33333	1	0.666667
	#3	0	2.66667	1.66667	0.5	0.166667		0	2	2	0	1		66.5768	117.955	76.8765	62.889	47.8795		0.333333	2	1	1	0.666667
	#4	0	3	2	1.3333	1		0	1.6667	1	1	0		90.8254	122.03	138.792	74.8436	88.3521		0	2.33333	1.33333	0.666667	1
	#5	0.333333	1.66667	2.33333	2	0.5		0	1.3333	1.33333	1.66667	0		56.7158	96.9109	82.6722	93.1001	91.7952		0	1.66667	1.66667	0.666667	0
	#6	0.166667	3	2	1.3333	1		0.333333	1.3333	1.66667	1.3333	0.3333		74.2748	138.9	63.5847	53.7825	73.7732		0	1	0.666667	1.33333	0
	#7	0	2.33333	3	1	1.33333		0	1.6667	2.33333	1	1.6667		87.6894	85.3865	115.531	84.2536	53.6951		0.333333	1.66667	2	0	0
	#8	0	2.66667	2.33333	1	1		0	2.3333	1	0.333333	0		60.1764	77.3785	76.2853	71.8865	60.9243		0	2.33333	1.66667	1	1
	#9	0.166667	3	1.66667	2	0.5		0	2.33333	0.333333	0	0.333333		44.9227	111.896	58.7248	68.3412	105.713		0.333333	1	1.33333	0.666667	0.666667
	#10	0.333333	3.33333	1.33333	1	0.666667		0	1.66667	0	0.666667	0		32.2012	127.841	80.6895	78.9395	86.6415		0	1.66667	1.66667	1	1.66667
	Average	0.1	2.56667	2.06667	1.21666	0.816667		0.0666667	1.66666	1.23334	0.699997	0.366667		59.4354	113.176	89.7528	77.6173	73.7219		0.1	1.73333	1.36667	0.733333	0.6
	s.e.m.	0.0444444	0.179505	0.147406	0.149174	0.109573		0.0444444	0.140546	0.227982	0.175329	0.175333		6.53817	6.95483	7.89357	4.75205	5.95255		0.0509175	0.147406	0.126198	0.138778	0.170692
		OARSI grade						Osteophyte maturity						SBP thickness						Synovitis
		Kruskal-Wallis test followed by Mann Whitney U test	Mean rank diff.	Significant	Summary	Adjusted P Value		Kruskal-Wallis test followed by Mann Whitney U test	Mean rank diff.	Significant	Summary	Adjusted P Value		Two-tailed t-test	Mean rank diff.	Significant	Summary	Adjusted P Value		Kruskal-Wallis test followed by Mann Whitney U test	Mean rank diff.	Significant?	Summary	Adjusted P Value
		Sham vs. DMM	-36.85	Yes	****	<0.0001		Sham vs. DMM	-29.95	Yes	****	<0.0001		Sham vs. DMM	-28.2	Yes	***	0.0002		Sham vs. DMM	-32.7	Yes	****	<0.0001
		Sham vs. 0.5	-31.1	Yes	****	<0.0001		Sham vs. 0.5	-22.55	Yes	**	0.0041		Sham vs. 0.5	-16.2	No	ns	0.1296		Sham vs. 0.5	-26.6	Yes	***	0.0003
		Sham vs. 1.0	-18.45	Yes	*	0.0438		Sham vs. 1.0	-13.8	No	ns	0.3045		Sham vs. 1.0	-10.1	No	ns	>0.9999		Sham vs. 1.0	-13.35	No	ns	0.3764
		Sham vs. 2.0	-12.1	No	ns	0.6167		Sham vs. 2.0	-6.7	No	ns	>0.9999		Sham vs. 2.0	-7.5	No	ns	>0.9999		Sham vs. 2.0	-10.35	No	ns	>0.9999
		DMM vs. 0.5	5.75	No	ns	>0.9999		DMM vs. 0.5	7.4	No	ns	>0.9999		DMM vs. 0.5	12	No	ns	0.6566		DMM vs. 0.5	6.1	No	ns	>0.9999
		DMM vs. 1.0	18.4	Yes	*	0.0449		DMM vs. 1.0	16.15	No	ns	0.1132		DMM vs. 1.0	18.1	No	ns	0.055		DMM vs. 1.0	19.35	Yes	*	0.0259
		DMM vs. 2.0	24.75	Yes	**	0.0013		DMM vs. 2.0	23.25	Yes	**	0.0027		DMM vs. 2.0	20.7	Yes	*	0.015		DMM vs. 2.0	22.35	Yes	**	0.005
		0.5 vs. 1.0	12.65	No	ns	0.5075		0.5 vs. 1.0	8.75	No	ns	>0.9999		0.5 vs. 1.0	6.1	No	ns	>0.9999		0.5 vs. 1.0	13.25	No	ns	0.3909
		0.5 vs. 2.0	19	Yes	*	0.0334		0.5 vs. 2.0	15.85	No	ns	0.1293		0.5 vs. 2.0	8.7	No	ns	>0.9999		0.5 vs. 2.0	16.25	No	ns	0.114
		1.0 vs. 2.0	6.35	No	ns	>0.9999		1.0 vs. 2.0	7.1	No	ns	>0.9999		1.0 vs. 2.0	2.6	No	ns	>0.9999		1.0 vs. 2.0	3	No	ns	>0.9999
