# Supplementary material for: 5-aminosalicylic acid suppresses osteoarthritis through the OSCAR-PPARγ axis
Source: Nat Commun. 2024 Feb 3;15:1024. doi: 10.1038/s41467-024-45174-6 (PMC10838344; doi:10.1038/s41467-024-45174-6)
Supplement: Supplementary file 5 — Source Data [file 41467_2024_45174_MOESM5_ESM.zip › Source Data Fig. 6.xlsx]

## Sheet: Fig. 6c
Figure 6c
		OARSI grade					Osteophyte maturity					SBP thickness					Synovitis
		Sham	DMM - 8w	DMM - 12w			Sham	DMM - 8w	DMM - 12w			Sham	DMM - 8w	DMM - 12w			Sham	DMM - 8w	DMM - 12w
		Veh	Veh	Veh	5-ASA		Veh	Veh	Veh	5-ASA		Veh	Veh	Veh	5-ASA		Veh	Veh	Veh	5-ASA
OA parameter	Mice No.	Sham	G1	G2	G3		Sham	G1	G2	G3		Sham	G1	G2	G3		Sham	G1	G2	G3
	#1	0	2	3	1.33333		0	1.33333	2	1		52.4203	117.553	119.491	83.3021		0	2	2	1
	#2	0	3	2.33333	1.33333		0	2	1.66667	0		37.8146	99.6538	121.214	89.0613		0	2.33333	3	0
	#3	0	3	3	1.66667		0	1.33333	1	1		65.8232	139.466	132.167	71.2274		0	1	2.33333	1.66667
	#4	0	3.33333	3.33333	1.33333		0	1	2	1		59.9653	127.359	113.96	89.3741		0	2	3	0
	#5	0	2	2	0.5		0	2.66667	2	0		67.7656	108.186	124.644	78.8269		0	1.33333	1.66667	1.33333
	#6	0.5	3	2	1.33333		0	2.33333	1.33333	1		73.2297	95.5162	109.16	64.5266		0	1	2	0.333333
	#7	0	2.33333	3	0.666667		0	2	3	0		59.1223	113.649	137.921	56.3911		0	1.33333	2	0.333333
	#8	0	1.66667	3	0.5		0	2	1	0		40.4863	107.363	105.983	62.1891		0	0.666667	2.33333	0
	#9	0	3	3	1		0	1.33333	3	0		65.8568	102.114	128.734	84.9904		0.333333	1.66667	1.66667	0.666667
	#10	0	1	2	0		0	1.66667	1.33333	1.66667		67.1393	89.1923	99.7831	77.5618		0	1.66667	1.66667	0
	Average	0.05	2.43333	2.66667	0.966667		0	1.76667	1.83333	0.566667		58.9623	110.005	119.306	75.7451		0.0333333	1.5	2.16667	0.533333
	s.e.m.	0.05	0.238566	0.164804	0.166296		0	0.165179	0.229061	0.199072		3.76378	4.78675	3.8342	3.6864		0.0333333	0.166667	0.159087	0.193729
		OARSI grade					Osteophyte maturity					SBP thickness					Synovitis
		Kruskal-Wallis test followed by Mann Whitney U test	Mean rank diff.	Summary	Adjusted P Value		Kruskal-Wallis test followed by Mann Whitney U test	Mean rank diff.	Significant	Summary		Two-tailed t-test	Mean rank diff.	Significant	Summary		Kruskal-Wallis test followed by Mann Whitney U test	Mean rank diff.	Significant?	Summary
		Sham vs. G1	-22.95	****	<0.0001		Sham vs. G1	-21.85	****	<0.0001		Sham vs. G1	-21	***	0.0004		Sham vs. G1	-18.35	**	0.002
		Sham vs. G2	-25.15	****	<0.0001		Sham vs. G2	-21.65	***	0.0001		Sham vs. G2	-25.3	****	<0.0001		Sham vs. G2	-25.65	****	<0.0001
		Sham vs. G3	-9.3	ns	0.4251		Sham vs. G3	-6.5	ns	>0.9999		Sham vs. G3	-6.5	ns	>0.9999		Sham vs. G3	-6.8	ns	>0.9999
		G1 vs. G2	-2.2	ns	>0.9999		G1 vs. G2	0.2	ns	>0.9999		G1 vs. G2	-4.3	ns	>0.9999		G1 vs. G2	-7.3	ns	0.9235
		G1 vs. G3	13.65	*	0.0481		G1 vs. G3	15.35	*	0.0145		G1 vs. G3	14.5	*	0.0333		G1 vs. G3	11.55	ns	0.1445
		G2 vs. G3	15.85	*	0.0125		G2 vs. G3	15.15	*	0.0165		G2 vs. G3	18.8	**	0.0019		G2 vs. G3	18.85	**	0.0014
