# Supplementary material for: 5-aminosalicylic acid suppresses osteoarthritis through the OSCAR-PPARγ axis
Source: Nat Commun. 2024 Feb 3;15:1024. doi: 10.1038/s41467-024-45174-6 (PMC10838344; doi:10.1038/s41467-024-45174-6)
Supplement: Supplementary file 5 — Source Data [file 41467_2024_45174_MOESM5_ESM.zip › Source Data Fig. 7.xlsx]

## Sheet: Fig. 7a
Figure 7a
		OSCAR+ cells per mm2
		4w
Positive cells per mm2	Independent tissue slide	Sham	DMM	5-ASA 0.5 mg/kg	5-ASA 1.0 mg/kg	5-ASA 2.0 mg/kg
	#1	3.5121	54.7158	42.6891	23.2382	27.3404
	#2	2.8301	46.4459	22.8901	28.7111	11.2302
	#3	3.494	57.6086	34.8532	38.9465	18.8542
	#4	2.5912	44.9527	39.5559	41.7812	29.5072
	#5	1.0883	39.5369	27.5335	24.2112	12.1478
	Average	2.70314	48.652	33.5044	31.3776	19.816
	s.e.m.	0.442506	3.30626	3.6818	3.80947	3.76814
		8w
		Sham	DMM	5-ASA 0.5 mg/kg	5-ASA 1.0 mg/kg	5-ASA 2.0 mg/kg
	#1	2.2067	54.4954	42.0325	21.8394	25.8985
	#2	2.4665	46.3256	38.9847	26.5562	9.1263
	#3	4.7554	58.8765	29.2889	33.8095	14.1411
	#4	3.2298	50.9924	36.6436	29.3521	19.2853
	#5	8.8109	39.7722	40.8001	19.4952	13.5248
	Average	4.29386	50.0924	37.55	26.2105	16.3952
	s.e.m.	1.21335	3.30191	2.2559	2.56842	2.87074
		OSCAR+ cells per mm2
Two-way ANOVA (with Sidak's multiple comparisons test)		Mean Diff.	95.00% CI of diff.	Significant?	Summary	Adjusted P Value
	Sham :4w vs. Sham :8w	-1.59072	-16.10379546 to 12.92235546	No	ns	>0.9999
	Sham :4w vs. Veh:4w	-45.9488	-60.46191546 to -31.43576454	Yes	****	<0.0001
	Sham :4w vs. Veh:8w	-47.3893	-61.90235546 to -32.87620454	Yes	****	<0.0001
	Sham :4w vs. 0.5:4w	-30.8012	-45.31429546 to -16.28814454	Yes	****	<0.0001
	Sham :4w vs. 0.5:8w	-34.8468	-49.35989546 to -20.33374454	Yes	****	<0.0001
	Sham :4w vs. 1.0:4w	-28.6745	-43.18757546 to -14.16142454	Yes	****	<0.0001
	Sham :4w vs. 1.0:8w	-23.5073	-38.02041546 to -8.994264542	Yes	****	<0.0001
	Sham :4w vs. 2.0:4w	-17.1128	-31.62589546 to -2.599744542	Yes	**	0.008
	Sham :4w vs. 2.0:8w	-13.6921	-28.20513546 to 0.8210154585	No	ns	0.0861
	Sham :8w vs. Veh:4w	-44.3581	-58.87119546 to -29.84504454	Yes	****	<0.0001
	Sham :8w vs. Veh:8w	-45.7986	-60.31163546 to -31.28548454	Yes	****	<0.0001
	Sham :8w vs. 0.5:4w	-29.2105	-43.72357546 to -14.69742454	Yes	****	<0.0001
	Sham :8w vs. 0.5:8w	-33.2561	-47.76917546 to -18.74302454	Yes	****	<0.0001
	Sham :8w vs. 1.0:4w	-27.0838	-41.59685546 to -12.57070454	Yes	****	<0.0001
	Sham :8w vs. 1.0:8w	-21.9166	-36.42969546 to -7.403544542	Yes	***	0.0002
	Sham :8w vs. 2.0:4w	-15.5221	-30.03517546 to -1.009024542	Yes	*	0.0249
	Sham :8w vs. 2.0:8w	-12.1013	-26.61441546 to 2.411735458	No	ns	0.2261
	Veh:4w vs. Veh:8w	-1.44044	-15.95351546 to 13.07263546	No	ns	>0.9999
	Veh:4w vs. 0.5:4w	15.1476	0.6345445415 to 29.66069546	Yes	*	0.0324
	Veh:4w vs. 0.5:8w	11.102	-3.411055458 to 25.61509546	No	ns	0.3807
	Veh:4w vs. 1.0:4w	17.2743	2.761264542 to 31.78741546	Yes	**	0.0071
	Veh:4w vs. 1.0:8w	22.4415	7.928424542 to 36.95457546	Yes	***	0.0001
	Veh:4w vs. 2.0:4w	28.836	14.32294454 to 43.34909546	Yes	****	<0.0001
	Veh:4w vs. 2.0:8w	32.2568	17.74370454 to 46.76985546	Yes	****	<0.0001
	Veh:8w vs. 0.5:4w	16.5881	2.074984542 to 31.10113546	Yes	*	0.0117
	Veh:8w vs. 0.5:8w	12.5425	-1.970615458 to 27.05553546	No	ns	0.1754
	Veh:8w vs. 1.0:4w	18.7148	4.201704542 to 33.22785546	Yes	**	0.0024
	Veh:8w vs. 1.0:8w	23.8819	9.368864542 to 38.39501546	Yes	****	<0.0001
	Veh:8w vs. 2.0:4w	30.2765	15.76338454 to 44.78953546	Yes	****	<0.0001
	Veh:8w vs. 2.0:8w	33.6972	19.18414454 to 48.21029546	Yes	****	<0.0001
	0.5:4w vs. 0.5:8w	-4.0456	-18.55867546 to 10.46747546	No	ns	>0.9999
	0.5:4w vs. 1.0:4w	2.12672	-12.38635546 to 16.63979546	No	ns	>0.9999
	0.5:4w vs. 1.0:8w	7.29388	-7.219195458 to 21.80695546	No	ns	0.9823
	0.5:4w vs. 2.0:4w	13.6884	-0.8246754585 to 28.20147546	No	ns	0.0863
	0.5:4w vs. 2.0:8w	17.1092	2.596084542 to 31.62223546	Yes	**	0.008
	0.5:8w vs. 1.0:4w	6.17232	-8.340755458 to 20.68539546	No	ns	0.9991
	0.5:8w vs. 1.0:8w	11.3395	-3.173595458 to 25.85255546	No	ns	0.339
	0.5:8w vs. 2.0:4w	17.734	3.220924542 to 32.24707546	Yes	**	0.005
	0.5:8w vs. 2.0:8w	21.1548	6.641684542 to 35.66783546	Yes	***	0.0004
	1.0:4w vs. 1.0:8w	5.16716	-9.345915458 to 19.68023546	No	ns	>0.9999
	1.0:4w vs. 2.0:4w	11.5617	-2.951395458 to 26.07475546	No	ns	0.3027
	1.0:4w vs. 2.0:8w	14.9824	0.4693645415 to 29.49551546	Yes	*	0.0363
	1.0:8w vs. 2.0:4w	6.39452	-8.118555458 to 20.90759546	No	ns	0.9981
	1.0:8w vs. 2.0:8w	9.81528	-4.697795458 to 24.32835546	No	ns	0.6434
	2.0:4w vs. 2.0:8w	3.42076	-11.09231546 to 17.93383546	No	ns	>0.9999

## Sheet: Fig. 7b
Figure 7b
		MMP3+ cells per mm2
		4w
Positive cells per mm2	Independent tissue slide	Sham	DMM	5-ASA 0.5 mg/kg	5-ASA 1.0 mg/kg	5-ASA 2.0 mg/kg
	#1	4.4387	68.3691	50.1966	34.8967	22.8508
	#2	6.1254	55.2217	37.8416	27.2446	25.2699
	#3	5.3005	47.7638	51.7993	33.2806	17.1361
	#4	11.7955	49.9584	44.4678	25.1937	22.6978
	#5	8.8654	42.9152	50.0455	31.3628	18.5236
	Average	7.3051	52.8456	46.8702	30.3957	21.2956
	s.e.m.	1.34582	4.35545	2.57615	1.82356	1.50275
		8w
		Sham	DMM	5-ASA 0.5 mg/kg	5-ASA 1.0 mg/kg	5-ASA 2.0 mg/kg
	#1	5.1991	73.9537	49.3684	31.7294	14.6715
	#2	2.3763	67.5332	53.1309	23.3003	22.1443
	#3	4.4897	58.3924	47.9983	48.6153	29.6759
	#4	8.8359	59.8337	39.2449	35.2339	18.5272
	#5	6.6143	60.4681	58.5976	39.8152	21.9341
	Average	5.50306	64.0362	49.668	35.7388	21.3906
	s.e.m.	1.07793	2.93965	3.18785	4.20397	2.47846
		MMP3+ cells per mm2
Two-way ANOVA (with Sidak's multiple comparisons test)		Mean Diff.	95.00% CI of diff.	Significant	Summary	Adjusted P Value
	Sham :4w vs. Sham :8w	-1.50306	-15.29954592 to 12.29342592	No	ns	>0.9999
	Sham :4w vs. Veh:4w	-47.4	-61.19648592 to -33.60351408	Yes	****	<0.0001
	Sham :4w vs. Veh:8w	-60.0362	-73.83270592 to -46.23973408	Yes	****	<0.0001
	Sham :4w vs. 0.5:4w	-41.6	-55.39648592 to -27.80351408	Yes	****	<0.0001
	Sham :4w vs. 0.5:8w	-45.668	-59.46450592 to -31.87153408	Yes	****	<0.0001
	Sham :4w vs. 1.0:4w	-25.8	-39.59648592 to -12.00351408	Yes	****	<0.0001
	Sham :4w vs. 1.0:8w	-31.7388	-45.53530592 to -17.94233408	Yes	****	<0.0001
	Sham :4w vs. 2.0:4w	-17	-30.79648592 to -3.203514085	Yes	**	0.0045
	Sham :4w vs. 2.0:8w	-17.3906	-31.18708592 to -3.594114085	Yes	**	0.0033
	Sham :8w vs. Veh:4w	-45.8969	-59.69342592 to -32.10045408	Yes	****	<0.0001
	Sham :8w vs. Veh:8w	-58.5332	-72.32964592 to -44.73667408	Yes	****	<0.0001
	Sham :8w vs. 0.5:4w	-40.0969	-53.89342592 to -26.30045408	Yes	****	<0.0001
	Sham :8w vs. 0.5:8w	-44.165	-57.96144592 to -30.36847408	Yes	****	<0.0001
	Sham :8w vs. 1.0:4w	-24.2969	-38.09342592 to -10.50045408	Yes	****	<0.0001
	Sham :8w vs. 1.0:8w	-30.2358	-44.03224592 to -16.43927408	Yes	****	<0.0001
	Sham :8w vs. 2.0:4w	-15.4969	-29.29342592 to -1.700454085	Yes	*	0.0143
	Sham :8w vs. 2.0:8w	-15.8875	-29.68402592 to -2.091054085	Yes	*	0.0106
	Veh:4w vs. Veh:8w	-12.6362	-26.43270592 to 1.160265915	No	ns	0.111
	Veh:4w vs. 0.5:4w	5.8	-7.996485915 to 19.59648592	No	ns	0.9993
	Veh:4w vs. 0.5:8w	1.73198	-12.06450592 to 15.52846592	No	ns	>0.9999
	Veh:4w vs. 1.0:4w	21.6	7.803514085 to 35.39648592	Yes	***	0.0001
	Veh:4w vs. 1.0:8w	15.6612	1.864694085 to 29.45766592	Yes	*	0.0127
	Veh:4w vs. 2.0:4w	30.4	16.60351408 to 44.19648592	Yes	****	<0.0001
	Veh:4w vs. 2.0:8w	30.0094	16.21291408 to 43.80588592	Yes	****	<0.0001
	Veh:8w vs. 0.5:4w	18.4362	4.639734085 to 32.23270592	Yes	**	0.0014
	Veh:8w vs. 0.5:8w	14.3682	0.5717140846 to 28.16468592	Yes	*	0.0331
	Veh:8w vs. 1.0:4w	34.2362	20.43973408 to 48.03270592	Yes	****	<0.0001
	Veh:8w vs. 1.0:8w	28.2974	14.50091408 to 42.09388592	Yes	****	<0.0001
	Veh:8w vs. 2.0:4w	43.0362	29.23973408 to 56.83270592	Yes	****	<0.0001
	Veh:8w vs. 2.0:8w	42.6456	28.84913408 to 56.44210592	Yes	****	<0.0001
	0.5:4w vs. 0.5:8w	-4.06802	-17.86450592 to 9.728465915	No	ns	>0.9999
	0.5:4w vs. 1.0:4w	15.8	2.003514085 to 29.59648592	Yes	*	0.0114
	0.5:4w vs. 1.0:8w	9.86118	-3.935305915 to 23.65766592	No	ns	0.5247
	0.5:4w vs. 2.0:4w	24.6	10.80351408 to 38.39648592	Yes	****	<0.0001
	0.5:4w vs. 2.0:8w	24.2094	10.41291408 to 38.00588592	Yes	****	<0.0001
	0.5:8w vs. 1.0:4w	19.868	6.071534085 to 33.66450592	Yes	***	0.0005
	0.5:8w vs. 1.0:8w	13.9292	0.1327140846 to 27.72568592	Yes	*	0.0455
	0.5:8w vs. 2.0:4w	28.668	14.87153408 to 42.46450592	Yes	****	<0.0001
	0.5:8w vs. 2.0:8w	28.2774	14.48093408 to 42.07390592	Yes	****	<0.0001
	1.0:4w vs. 1.0:8w	-5.93882	-19.73530592 to 7.857665915	No	ns	0.9988
	1.0:4w vs. 2.0:4w	8.8	-4.996485915 to 22.59648592	No	ns	0.7575
	1.0:4w vs. 2.0:8w	8.4094	-5.387085915 to 22.20588592	No	ns	0.8314
	1.0:8w vs. 2.0:4w	14.7388	0.9423340846 to 28.53530592	Yes	*	0.0253
	1.0:8w vs. 2.0:8w	14.3482	0.5517340846 to 28.14470592	Yes	*	0.0336
	2.0:4w vs. 2.0:8w	-0.3906	-14.18708592 to 13.40588592	No	ns	>0.9999

## Sheet: Fig. 7c
Figure 7c
		MMP13+ cells per mm2
		4w
Positive cells per mm2	Independent tissue slide	Sham	DMM	5-ASA 0.5 mg/kg	5-ASA 1.0 mg/kg	5-ASA 2.0 mg/kg
	#1	6.1356	76.2945	66.5674	37.6487	15.7764
	#2	3.6651	79.1548	47.5864	42.2502	20.9787
	#3	4.7685	71.6974	51.2047	29.5768	28.4254
	#4	5.2784	80.3814	48.1143	31.3748	23.6894
	#5	4.0512	72.8369	63.9857	34.5054	19.725
	Average	4.77976	76.073	55.4917	35.0712	21.719
	s.e.m.	0.439337	1.69893	4.06274	2.26223	2.10591
		8w
		Sham	DMM	5-ASA 0.5 mg/kg	5-ASA 1.0 mg/kg	5-ASA 2.0 mg/kg
	#1	4.2365	91.4845	56.7675	28.3369	23.9514
	#2	2.9352	81.1845	84.0354	29.452	19.7852
	#3	6.715	88.0065	74.3204	46.9635	15.3812
	#4	5.3015	69.2637	61.7065	42.8597	17.1096
	#5	12.7455	79.4679	49.9066	37.6678	26.2144
	Average	6.38674	81.8814	65.3473	37.056	20.4884
	s.e.m.	1.70669	3.84222	6.14429	3.64732	2.03438
		MMP13+ cells per mm2
Two-way ANOVA (with Sidak's multiple comparisons test)		Mean Diff.	95.00% CI of diff.	Significant	Summary	Adjusted P Value
	Sham :4w vs. Sham :8w	-1.60698	-17.44115563 to 14.22719563	No	ns	>0.9999
	Sham :4w vs. Veh:4w	-71.2932	-87.12741563 to -55.45906437	Yes	****	<0.0001
	Sham :4w vs. Veh:8w	-77.1017	-92.93583563 to -61.26748437	Yes	****	<0.0001
	Sham :4w vs. 0.5:4w	-50.7119	-66.54611563 to -34.87776437	Yes	****	<0.0001
	Sham :4w vs. 0.5:8w	-60.5675	-76.40169563 to -44.73334437	Yes	****	<0.0001
	Sham :4w vs. 1.0:4w	-30.2914	-46.12559563 to -14.45724437	Yes	****	<0.0001
	Sham :4w vs. 1.0:8w	-32.2762	-48.11039563 to -16.44204437	Yes	****	<0.0001
	Sham :4w vs. 2.0:4w	-16.9392	-32.77339563 to -1.105044370	Yes	*	0.0249
	Sham :4w vs. 2.0:8w	-15.7086	-31.54277563 to 0.1255756302	No	ns	0.054
	Sham :8w vs. Veh:4w	-69.6863	-85.52043563 to -53.85208437	Yes	****	<0.0001
	Sham :8w vs. Veh:8w	-75.4947	-91.32885563 to -59.66050437	Yes	****	<0.0001
	Sham :8w vs. 0.5:4w	-49.105	-64.93913563 to -33.27078437	Yes	****	<0.0001
	Sham :8w vs. 0.5:8w	-58.9605	-74.79471563 to -43.12636437	Yes	****	<0.0001
	Sham :8w vs. 1.0:4w	-28.6844	-44.51861563 to -12.85026437	Yes	****	<0.0001
	Sham :8w vs. 1.0:8w	-30.6692	-46.50341563 to -14.83506437	Yes	****	<0.0001
	Sham :8w vs. 2.0:4w	-15.3322	-31.16641563 to 0.5019356302	No	ns	0.068
	Sham :8w vs. 2.0:8w	-14.1016	-29.93579563 to 1.732555630	No	ns	0.1394
	Veh:4w vs. Veh:8w	-5.80842	-21.64259563 to 10.02575563	No	ns	>0.9999
	Veh:4w vs. 0.5:4w	20.5813	4.747124370 to 36.41547563	Yes	**	0.0022
	Veh:4w vs. 0.5:8w	10.7257	-5.108455630 to 26.55989563	No	ns	0.6401
	Veh:4w vs. 1.0:4w	41.0018	25.16764437 to 56.83599563	Yes	****	<0.0001
	Veh:4w vs. 1.0:8w	39.017	23.18284437 to 54.85119563	Yes	****	<0.0001
	Veh:4w vs. 2.0:4w	54.354	38.51984437 to 70.18819563	Yes	****	<0.0001
	Veh:4w vs. 2.0:8w	55.5846	39.75046437 to 71.41881563	Yes	****	<0.0001
	Veh:8w vs. 0.5:4w	26.3897	10.55554437 to 42.22389563	Yes	****	<0.0001
	Veh:8w vs. 0.5:8w	16.5341	0.6999643698 to 32.36831563	Yes	*	0.0322
	Veh:8w vs. 1.0:4w	46.8102	30.97606437 to 62.64441563	Yes	****	<0.0001
	Veh:8w vs. 1.0:8w	44.8254	28.99126437 to 60.65961563	Yes	****	<0.0001
	Veh:8w vs. 2.0:4w	60.1624	44.32826437 to 75.99661563	Yes	****	<0.0001
	Veh:8w vs. 2.0:8w	61.3931	45.55888437 to 77.22723563	Yes	****	<0.0001
	0.5:4w vs. 0.5:8w	-9.85558	-25.68975563 to 5.978595630	No	ns	0.7992
	0.5:4w vs. 1.0:4w	20.4205	4.586344370 to 36.25469563	Yes	**	0.0024
	0.5:4w vs. 1.0:8w	18.4357	2.601544370 to 34.26989563	Yes	**	0.0093
	0.5:4w vs. 2.0:4w	33.7727	17.93854437 to 49.60689563	Yes	****	<0.0001
	0.5:4w vs. 2.0:8w	35.0033	19.16916437 to 50.83751563	Yes	****	<0.0001
	0.5:8w vs. 1.0:4w	30.2761	14.44192437 to 46.11027563	Yes	****	<0.0001
	0.5:8w vs. 1.0:8w	28.2913	12.45712437 to 44.12547563	Yes	****	<0.0001
	0.5:8w vs. 2.0:4w	43.6283	27.79412437 to 59.46247563	Yes	****	<0.0001
	0.5:8w vs. 2.0:8w	44.8589	29.02474437 to 60.69309563	Yes	****	<0.0001
	1.0:4w vs. 1.0:8w	-1.9848	-17.81897563 to 13.84937563	No	ns	>0.9999
	1.0:4w vs. 2.0:4w	13.3522	-2.481975630 to 29.18637563	No	ns	0.2093
	1.0:4w vs. 2.0:8w	14.5828	-1.251355630 to 30.41699563	No	ns	0.106
	1.0:8w vs. 2.0:4w	15.337	-0.4971756302 to 31.17117563	No	ns	0.0678
	1.0:8w vs. 2.0:8w	16.5676	0.7334443698 to 32.40179563	Yes	*	0.0315
	2.0:4w vs. 2.0:8w	1.23062	-14.60355563 to 17.06479563	No	ns	>0.9999

## Sheet: Fig. 7d
Figure 7d
		ADAMTS5+ cells per mm2
		4w
Positive cells per mm2	Independent tissue slide	Sham	DMM	5-ASA 0.5 mg/kg	5-ASA 1.0 mg/kg	5-ASA 2.0 mg/kg
	#1	2.5502	33.7865	23.4674	17.5532	6.9812
	#2	5.7298	27.1544	19.7054	13.9546	11.2456
	#3	7.119	36.0539	17.6254	19.2216	6.3747
	#4	8.2312	23.8054	26.0441	15.4367	3.9448
	#5	4.8493	20.7604	15.1365	22.7858	5.5836
	Average	5.6959	28.3121	20.3958	17.7904	6.82598
	s.e.m.	0.976378	2.9033	1.96405	1.53805	1.21667
		8w
		Sham	DMM	5-ASA 0.5 mg/kg	5-ASA 1.0 mg/kg	5-ASA 2.0 mg/kg
	#1	5.2255	33.5967	22.9842	10.0488	14.1873
	#2	7.0526	42.9324	19.7945	13.2954	5.8562
	#3	12.8054	38.1484	16.6859	16.8254	7.9123
	#4	8.4941	29.3948	29.4538	19.7492	10.6672
	#5	13.6541	38.4985	23.0258	12.6934	6.3529
	Average	9.44634	36.5142	22.3888	14.5224	8.99518
	s.e.m.	1.63464	2.313	2.12047	1.69539	1.54534
		ADMATS5+ cells per mm2
Two-way ANOVA (with Sidak's multiple comparisons test)		Mean Diff.	95.00% CI of diff.	Significant	Summary	Adjusted P Value
	Sham :4w vs. Sham :8w	-3.75044	-13.00776077 to 5.506880771	No	ns	0.9997
	Sham :4w vs. Veh:4w	-22.6162	-31.87354077 to -13.35889923	Yes	****	<0.0001
	Sham :4w vs. Veh:8w	-30.8183	-40.07558077 to -21.56093923	Yes	****	<0.0001
	Sham :4w vs. 0.5:4w	-14.6999	-23.95718077 to -5.442539229	Yes	****	<0.0001
	Sham :4w vs. 0.5:8w	-16.6929	-25.95026077 to -7.435619229	Yes	****	<0.0001
	Sham :4w vs. 1.0:4w	-12.0945	-21.35180077 to -2.837159229	Yes	**	0.002
	Sham :4w vs. 1.0:8w	-8.82654	-18.08386077 to 0.4307807708	No	ns	0.0783
	Sham :4w vs. 2.0:4w	-1.13008	-10.38740077 to 8.127240771	No	ns	>0.9999
	Sham :4w vs. 2.0:8w	-3.29928	-12.55660077 to 5.958040771	No	ns	>0.9999
	Sham :8w vs. Veh:4w	-18.8658	-28.12310077 to -9.608459229	Yes	****	<0.0001
	Sham :8w vs. Veh:8w	-27.0678	-36.32514077 to -17.81049923	Yes	****	<0.0001
	Sham :8w vs. 0.5:4w	-10.9494	-20.20674077 to -1.692099229	Yes	**	0.0077
	Sham :8w vs. 0.5:8w	-12.9425	-22.19982077 to -3.685179229	Yes	***	0.0007
	Sham :8w vs. 1.0:4w	-8.34404	-17.60136077 to 0.9132807708	No	ns	0.1267
	Sham :8w vs. 1.0:8w	-5.0761	-14.33342077 to 4.181220771	No	ns	0.9431
	Sham :8w vs. 2.0:4w	2.62036	-6.636960771 to 11.87768077	No	ns	>0.9999
	Sham :8w vs. 2.0:8w	0.45116	-8.806160771 to 9.708480771	No	ns	>0.9999
	Veh:4w vs. Veh:8w	-8.20204	-17.45936077 to 1.055280771	No	ns	0.1452
	Veh:4w vs. 0.5:4w	7.91636	-1.340960771 to 17.17368077	No	ns	0.1895
	Veh:4w vs. 0.5:8w	5.92328	-3.334040771 to 15.18060077	No	ns	0.7519
	Veh:4w vs. 1.0:4w	10.5217	1.264419229 to 19.77906077	Yes	*	0.0125
	Veh:4w vs. 1.0:8w	13.7897	4.532359229 to 23.04700077	Yes	***	0.0003
	Veh:4w vs. 2.0:4w	21.4861	12.22881923 to 30.74346077	Yes	****	<0.0001
	Veh:4w vs. 2.0:8w	19.3169	10.05961923 to 28.57426077	Yes	****	<0.0001
	Veh:8w vs. 0.5:4w	16.1184	6.861079229 to 25.37572077	Yes	****	<0.0001
	Veh:8w vs. 0.5:8w	14.1253	4.867999229 to 23.38264077	Yes	***	0.0002
	Veh:8w vs. 1.0:4w	18.7238	9.466459229 to 27.98110077	Yes	****	<0.0001
	Veh:8w vs. 1.0:8w	21.9917	12.73439923 to 31.24904077	Yes	****	<0.0001
	Veh:8w vs. 2.0:4w	29.6882	20.43085923 to 38.94550077	Yes	****	<0.0001
	Veh:8w vs. 2.0:8w	27.519	18.26165923 to 36.77630077	Yes	****	<0.0001
	0.5:4w vs. 0.5:8w	-1.99308	-11.25040077 to 7.264240771	No	ns	>0.9999
	0.5:4w vs. 1.0:4w	2.60538	-6.651940771 to 11.86270077	No	ns	>0.9999
	0.5:4w vs. 1.0:8w	5.87332	-3.384000771 to 15.13064077	No	ns	0.7669
	0.5:4w vs. 2.0:4w	13.5698	4.312459229 to 22.82710077	Yes	***	0.0003
	0.5:4w vs. 2.0:8w	11.4006	2.143259229 to 20.65790077	Yes	**	0.0045
	0.5:8w vs. 1.0:4w	4.59846	-4.658860771 to 13.85578077	No	ns	0.9851
	0.5:8w vs. 1.0:8w	7.8664	-1.390920771 to 17.12372077	No	ns	0.1983
	0.5:8w vs. 2.0:4w	15.5629	6.305539229 to 24.82018077	Yes	****	<0.0001
	0.5:8w vs. 2.0:8w	13.3937	4.136339229 to 22.65098077	Yes	***	0.0004
	1.0:4w vs. 1.0:8w	3.26794	-5.989380771 to 12.52526077	No	ns	>0.9999
	1.0:4w vs. 2.0:4w	10.9644	1.707079229 to 20.22172077	Yes	**	0.0075
	1.0:4w vs. 2.0:8w	8.7952	-0.4621207708 to 18.05252077	No	ns	0.0808
	1.0:8w vs. 2.0:4w	7.69646	-1.560860771 to 16.95378077	No	ns	0.2306
	1.0:8w vs. 2.0:8w	5.52726	-3.730060771 to 14.78458077	No	ns	0.8598
	2.0:4w vs. 2.0:8w	-2.1692	-11.42652077 to 7.088120771	No	ns	>0.9999

## Sheet: Fig. 7e
Figure 7e
		Col2a1+ relative intensity
		4w
Relative intensity	Independent tissue slide	Sham	DMM	5-ASA 0.5 mg/kg	5-ASA 1.0 mg/kg	5-ASA 2.0 mg/kg
	#1	1	0.1357	0.2589	0.4813	0.5104
	#2	1	0.1856	0.2934	0.3955	0.5055
	#3	1	0.0954	0.1567	0.4121	0.4437
	#4	1	0.1157	0.2002	0.5228	0.4891
	#5	1	0.2184	0.3159	0.4667	0.6216
	Average	1	0.15016	0.24502	0.45568	0.51406
	s.e.m.	0	0.0227023	0.0294674	0.023242	0.0293471
		8w
		Sham	DMM	5-ASA 0.5 mg/kg	5-ASA 1.0 mg/kg	5-ASA 2.0 mg/kg
	#1	1	0.1934	0.2541	0.4245	0.5315
	#2	1	0.2247	0.3552	0.4981	0.4849
	#3	1	0.2984	0.3364	0.5124	0.5647
	#4	1	0.1415	0.3718	0.5521	0.6057
	#5	1	0.1366	0.2887	0.4787	0.6208
	Average	1	0.19892	0.32124	0.49316	0.56152
	s.e.m.	0	0.0298096	0.0218014	0.0209664	0.0247466
		Col2a1+ cells per mm2
Two-way ANOVA (with Sidak's multiple comparisons test)		Mean Diff.	95.00% CI of diff.	Significant	Summary	Adjusted P Value
	Sham :4w vs. Sham :8w	0	-0.1130644713 to 0.1130644713	No	ns	>0.9999
	Sham :4w vs. Veh:4w	0.84984	0.7367755287 to 0.9629044713	Yes	****	<0.0001
	Sham :4w vs. Veh:8w	0.80108	0.6880155287 to 0.9141444713	Yes	****	<0.0001
	Sham :4w vs. 0.5:4w	0.75498	0.6419155287 to 0.8680444713	Yes	****	<0.0001
	Sham :4w vs. 0.5:8w	0.67876	0.5656955287 to 0.7918244713	Yes	****	<0.0001
	Sham :4w vs. 1.0:4w	0.54432	0.4312555287 to 0.6573844713	Yes	****	<0.0001
	Sham :4w vs. 1.0:8w	0.50684	0.3937755287 to 0.6199044713	Yes	****	<0.0001
	Sham :4w vs. 2.0:4w	0.48594	0.3728755287 to 0.5990044713	Yes	****	<0.0001
	Sham :4w vs. 2.0:8w	0.43848	0.3254155287 to 0.5515444713	Yes	****	<0.0001
	Sham :8w vs. Veh:4w	0.84984	0.7367755287 to 0.9629044713	Yes	****	<0.0001
	Sham :8w vs. Veh:8w	0.80108	0.6880155287 to 0.9141444713	Yes	****	<0.0001
	Sham :8w vs. 0.5:4w	0.75498	0.6419155287 to 0.8680444713	Yes	****	<0.0001
	Sham :8w vs. 0.5:8w	0.67876	0.5656955287 to 0.7918244713	Yes	****	<0.0001
	Sham :8w vs. 1.0:4w	0.54432	0.4312555287 to 0.6573844713	Yes	****	<0.0001
	Sham :8w vs. 1.0:8w	0.50684	0.3937755287 to 0.6199044713	Yes	****	<0.0001
	Sham :8w vs. 2.0:4w	0.48594	0.3728755287 to 0.5990044713	Yes	****	<0.0001
	Sham :8w vs. 2.0:8w	0.43848	0.3254155287 to 0.5515444713	Yes	****	<0.0001
	Veh:4w vs. Veh:8w	-0.04876	-0.1618244713 to 0.06430447126	No	ns	0.9988
	Veh:4w vs. 0.5:4w	-0.09486	-0.2079244713 to 0.01820447126	No	ns	0.2167
	Veh:4w vs. 0.5:8w	-0.17108	-0.2841444713 to -0.05801552874	Yes	***	0.0002
	Veh:4w vs. 1.0:4w	-0.30552	-0.4185844713 to -0.1924555287	Yes	****	<0.0001
	Veh:4w vs. 1.0:8w	-0.343	-0.4560644713 to -0.2299355287	Yes	****	<0.0001
	Veh:4w vs. 2.0:4w	-0.3639	-0.4769644713 to -0.2508355287	Yes	****	<0.0001
	Veh:4w vs. 2.0:8w	-0.41136	-0.5244244713 to -0.2982955287	Yes	****	<0.0001
	Veh:8w vs. 0.5:4w	-0.0461	-0.1591644713 to 0.06696447126	No	ns	0.9996
	Veh:8w vs. 0.5:8w	-0.12232	-0.2353844713 to -0.009255528736	Yes	*	0.022
	Veh:8w vs. 1.0:4w	-0.25676	-0.3698244713 to -0.1436955287	Yes	****	<0.0001
	Veh:8w vs. 1.0:8w	-0.29424	-0.4073044713 to -0.1811755287	Yes	****	<0.0001
	Veh:8w vs. 2.0:4w	-0.31514	-0.4282044713 to -0.2020755287	Yes	****	<0.0001
	Veh:8w vs. 2.0:8w	-0.3626	-0.4756644713 to -0.2495355287	Yes	****	<0.0001
	0.5:4w vs. 0.5:8w	-0.07622	-0.1892844713 to 0.03684447126	No	ns	0.6501
	0.5:4w vs. 1.0:4w	-0.21066	-0.3237244713 to -0.09759552874	Yes	****	<0.0001
	0.5:4w vs. 1.0:8w	-0.24814	-0.3612044713 to -0.1350755287	Yes	****	<0.0001
	0.5:4w vs. 2.0:4w	-0.26904	-0.3821044713 to -0.1559755287	Yes	****	<0.0001
	0.5:4w vs. 2.0:8w	-0.3165	-0.4295644713 to -0.2034355287	Yes	****	<0.0001
	0.5:8w vs. 1.0:4w	-0.13444	-0.2475044713 to -0.02137552874	Yes	**	0.0072
	0.5:8w vs. 1.0:8w	-0.17192	-0.2849844713 to -0.05885552874	Yes	***	0.0002
	0.5:8w vs. 2.0:4w	-0.19282	-0.3058844713 to -0.07975552874	Yes	****	<0.0001
	0.5:8w vs. 2.0:8w	-0.24028	-0.3533444713 to -0.1272155287	Yes	****	<0.0001
	1.0:4w vs. 1.0:8w	-0.03748	-0.1505444713 to 0.07558447126	No	ns	>0.9999
	1.0:4w vs. 2.0:4w	-0.05838	-0.1714444713 to 0.05468447126	No	ns	0.9739
	1.0:4w vs. 2.0:8w	-0.10584	-0.2189044713 to 0.007224471264	No	ns	0.0922
	1.0:8w vs. 2.0:4w	-0.0209	-0.1339644713 to 0.09216447126	No	ns	>0.9999
	1.0:8w vs. 2.0:8w	-0.06836	-0.1814244713 to 0.04470447126	No	ns	0.8429
	2.0:4w vs. 2.0:8w	-0.04746	-0.1605244713 to 0.06560447126	No	ns	0.9993

## Sheet: Fig. 7f
Figure 7f
		Aggrecan+ cells per mm2
		4w
Positive cells per mm2	Independent tissue slide	Sham	DMM	5-ASA 0.5 mg/kg	5-ASA 1.0 mg/kg	5-ASA 2.0 mg/kg
	#1	54.3881	14.9502	16.0487	25.8411	35.3945
	#2	50.5632	19.2137	24.7125	13.7345	42.8518
	#3	62.8593	9.4593	28.3459	28.4465	38.7601
	#4	67.1606	11.6353	25.1864	32.5884	28.0846
	#5	58.0547	21.7637	19.5844	25.824	37.6418
	Average	58.6052	15.4044	22.7756	25.2869	36.5466
	s.e.m.	2.95003	2.2881	2.1912	3.14125	2.43708
		8w
		Sham	DMM	5-ASA 0.5 mg/kg	5-ASA 1.0 mg/kg	5-ASA 2.0 mg/kg
	#1	46.7907	14.3503	18.6224	35.1772	37.8531
	#2	54.0374	21.4297	25.8997	19.7347	41.6957
	#3	61.1844	10.5265	30.7165	23.9023	33.5264
	#4	67.8954	13.2085	22.5114	27.3515	29.7166
	#5	49.6376	19.5497	28.3297	30.4297	40.7154
	Average	55.9091	15.8129	25.2159	27.3191	36.7014
	s.e.m.	3.85668	2.02953	2.13552	2.65164	2.25
		Aggrecan+ cells per mm2
Two-way ANOVA (with Sidak's multiple comparisons test)		Mean Diff.	95.00% CI of diff.	Significant	Summary	Adjusted P Value
	Sham :4w vs. Sham :8w	2.69608	-10.43886113 to 15.83102113	No	ns	>0.9999
	Sham :4w vs. Veh:4w	43.2007	30.06579887 to 56.33568113	Yes	****	<0.0001
	Sham :4w vs. Veh:8w	42.7922	29.65729887 to 55.92718113	Yes	****	<0.0001
	Sham :4w vs. 0.5:4w	35.8296	22.69465887 to 48.96454113	Yes	****	<0.0001
	Sham :4w vs. 0.5:8w	33.3892	20.25429887 to 46.52418113	Yes	****	<0.0001
	Sham :4w vs. 1.0:4w	33.3183	20.18333887 to 46.45322113	Yes	****	<0.0001
	Sham :4w vs. 1.0:8w	31.2861	18.15115887 to 44.42104113	Yes	****	<0.0001
	Sham :4w vs. 2.0:4w	22.0586	8.923678865 to 35.19356113	Yes	****	<0.0001
	Sham :4w vs. 2.0:8w	21.9037	8.768798865 to 35.03868113	Yes	****	<0.0001
	Sham :8w vs. Veh:4w	40.5047	27.36971887 to 53.63960113	Yes	****	<0.0001
	Sham :8w vs. Veh:8w	40.0962	26.96121887 to 53.23110113	Yes	****	<0.0001
	Sham :8w vs. 0.5:4w	33.1335	19.99857887 to 46.26846113	Yes	****	<0.0001
	Sham :8w vs. 0.5:8w	30.6932	17.55821887 to 43.82810113	Yes	****	<0.0001
	Sham :8w vs. 1.0:4w	30.6222	17.48725887 to 43.75714113	Yes	****	<0.0001
	Sham :8w vs. 1.0:8w	28.59	15.45507887 to 41.72496113	Yes	****	<0.0001
	Sham :8w vs. 2.0:4w	19.3625	6.227598865 to 32.49748113	Yes	***	0.0003
	Sham :8w vs. 2.0:8w	19.2077	6.072718865 to 32.34260113	Yes	***	0.0004
	Veh:4w vs. Veh:8w	-0.4085	-13.54344113 to 12.72644113	No	ns	>0.9999
	Veh:4w vs. 0.5:4w	-7.37114	-20.50608113 to 5.763801135	No	ns	0.9256
	Veh:4w vs. 0.5:8w	-9.8115	-22.94644113 to 3.323441135	No	ns	0.4299
	Veh:4w vs. 1.0:4w	-9.88246	-23.01740113 to 3.252481135	No	ns	0.4148
	Veh:4w vs. 1.0:8w	-11.9146	-25.04958113 to 1.220301135	No	ns	0.1203
	Veh:4w vs. 2.0:4w	-21.1421	-34.27706113 to -8.007178865	Yes	****	<0.0001
	Veh:4w vs. 2.0:8w	-21.297	-34.43194113 to -8.162058865	Yes	****	<0.0001
	Veh:8w vs. 0.5:4w	-6.96264	-20.09758113 to 6.172301135	No	ns	0.9627
	Veh:8w vs. 0.5:8w	-9.403	-22.53794113 to 3.731941135	No	ns	0.5213
	Veh:8w vs. 1.0:4w	-9.47396	-22.60890113 to 3.660981135	No	ns	0.5049
	Veh:8w vs. 1.0:8w	-11.5061	-24.64108113 to 1.628801135	No	ns	0.1585
	Veh:8w vs. 2.0:4w	-20.7336	-33.86856113 to -7.598678865	Yes	****	<0.0001
	Veh:8w vs. 2.0:8w	-20.8885	-34.02344113 to -7.753558865	Yes	****	<0.0001
	0.5:4w vs. 0.5:8w	-2.44036	-15.57530113 to 10.69458113	No	ns	>0.9999
	0.5:4w vs. 1.0:4w	-2.51132	-15.64626113 to 10.62362113	No	ns	>0.9999
	0.5:4w vs. 1.0:8w	-4.5435	-17.67844113 to 8.591441135	No	ns	>0.9999
	0.5:4w vs. 2.0:4w	-13.771	-26.90592113 to -0.6360388652	Yes	*	0.0309
	0.5:4w vs. 2.0:8w	-13.9259	-27.06080113 to -0.7909188652	Yes	*	0.0274
	0.5:8w vs. 1.0:4w	-0.07096	-13.20590113 to 13.06398113	No	ns	>0.9999
	0.5:8w vs. 1.0:8w	-2.10314	-15.23808113 to 11.03180113	No	ns	>0.9999
	0.5:8w vs. 2.0:4w	-11.3306	-24.46556113 to 1.804321135	No	ns	0.1778
	0.5:8w vs. 2.0:8w	-11.4855	-24.62044113 to 1.649441135	No	ns	0.1607
	1.0:4w vs. 1.0:8w	-2.03218	-15.16712113 to 11.10276113	No	ns	>0.9999
	1.0:4w vs. 2.0:4w	-11.2597	-24.39460113 to 1.875281135	No	ns	0.1862
	1.0:4w vs. 2.0:8w	-11.4145	-24.54948113 to 1.720401135	No	ns	0.1683
	1.0:8w vs. 2.0:4w	-9.22748	-22.36242113 to 3.907461135	No	ns	0.5622
	1.0:8w vs. 2.0:8w	-9.38236	-22.51730113 to 3.752581135	No	ns	0.5261
	2.0:4w vs. 2.0:8w	-0.15488	-13.28982113 to 12.98006113	No	ns	>0.9999
