# Supplementary material for: 5-aminosalicylic acid suppresses osteoarthritis through the OSCAR-PPARγ axis
Source: Nat Commun. 2024 Feb 3;15:1024. doi: 10.1038/s41467-024-45174-6 (PMC10838344; doi:10.1038/s41467-024-45174-6)
Supplement: Supplementary file 5 — Source Data [file 41467_2024_45174_MOESM5_ESM.zip › Source Data Supplementary Fig. 1.xlsx]

## Sheet: Supplementary Fig. 1c
Supplementary Fig. 1c
		OARSI grade						Osteophyte maturity						SBP thickness						Synovitis
		Sham	DMM					Sham	DMM					Sham	DMM					Sham	DMM
OA parameter	Mice No.	Ad-C	Veh	Ad-shOSCAR 2ⅹ108	Ad-shOSCAR 4ⅹ108	Ad-shOSCAR 8ⅹ108		Ad-C	Veh	Ad-shOSCAR 2ⅹ108	Ad-shOSCAR 4ⅹ108	Ad-shOSCAR 8ⅹ108		Ad-C	Veh	Ad-shOSCAR 2ⅹ108	Ad-shOSCAR 4ⅹ108	Ad-shOSCAR 8ⅹ108		Ad-C	Veh	Ad-shOSCAR 2ⅹ108	Ad-shOSCAR 4ⅹ108	Ad-shOSCAR 8ⅹ108
	#1	0	2	3	2	2		0	1.33333	1.33333	1.33333	0		42.2989	110.147	95.2909	94.3796	73.4687		0	2	2	1	0
	#2	0	2.33333	2.33333	1.33333	1		0	0.666667	1.66667	0	0		33.1867	98.2924	64.8621	83.2451	81.2522		0	2	1	1	1
	#3	0	3.33333	1.66667	1.66667	1		0	1.33333	1	2	0		87.3684	114.469	60.0962	79.5863	72.1768		0	1	1	0	0
	#4	0	3	2.66667	1.33333	1.33333		0	1	2	1	0.666667		61.2323	118.288	100.395	102.381	94.5799		1	2	1	0	0.666667
	#5	1	2.66667	2	2	1.66667		0	2.66667	2	0	0		71.4415	162.353	95.3567	89.0644	61.6995		0	1.33333	0	0	0
	#6	0	3	2	1.33333	1		1	2.33333	1.33333	1	0		69.3967	138.542	128.482	118.184	102.081		0	1	0	0.333333	0.333333
	#7	0	2.33333	3	0.666667	1.66667		0	2.33333	1.66667	0.666667	0		57.6768	108.484	75.5338	80.5099	85.9845		0.333333	1.33333	0	0.333333	1.33333
	#8	0.5	2.66667	2.33333	2	1		0	2	1	1	0.333333		99.8861	104.989	94.3523	74.8051	68.4921		0	0.666667	0.333333	0.666667	0.333333
	#9	0	3	1.66667	1	1.66667		0	2	2	0	0		72.1226	128.919	104.286	88.6939	58.6851		0.333333	1.66667	0.666667	0.666667	0
	#10	0.5	2	2	2	0.666667		0	1.66667	0	1.66667	1.33333		68.0694	107.887	85.5658	49.7061	66.8326		0	1.66667	0.666667	1.33333	0
	Average	0.2	2.63333	2.26667	1.53333	1.3		0.1	1.73333	1.4	0.866667	0.233333		66.2679	119.237	90.4221	86.0555	76.5253		0.166667	1.46667	0.666667	0.533333	0.366667
	s.e.m.	0.110554	0.144444	0.155556	0.150718	0.135628		0.1	0.20367	0.197515	0.223331	0.140984		6.16219	6.07165	6.34379	5.68858	4.4916		0.102439	0.150718	0.198762	0.150718	0.152753
		OARSI grade						Osteophyte maturity						SBP thickness						Synovitis
		Kruskal-Wallis test	Mean rank diff.	Significant	Summary	Adjusted P Value		Kruskal-Wallis test	Mean rank diff.	Significant	Summary	Adjusted P Value		Two-tailed t-test	Mean rank diff.	Significant	Summary	Adjusted P Value		Kruskal-Wallis test	Mean rank diff.	Significant?	Summary	Adjusted P Value
		Sham vs. DMM	-36.15	Yes	****	<0.0001		Sham vs. DMM	-27.3	Yes	***	0.0001		Sham vs. DMM	-30.9	Yes	****	<0.0001		Sham vs. DMM	-27.55	Yes	***	0.0001
		Sham vs. 2X108	-30.3	Yes	****	<0.0001		Sham vs. 2X108	-22.55	Yes	**	0.0033		Sham vs. 2X108	-14.6	No	ns	0.2512		Sham vs. 2X108	-11.75	No	ns	0.6335
		Sham vs. 4X108	-17.85	No	ns	0.0577		Sham vs. 4X108	-13.45	No	ns	0.3235		Sham vs. 4X108	-12.5	No	ns	0.5519		Sham vs. 4X108	-9.75	No	ns	>0.9999
		Sham vs. 8X108	-13.45	No	ns	0.3752		Sham vs. 8X108	-2.95	No	ns	>0.9999		Sham vs. 8X108	-5.5	No	ns	>0.9999		Sham vs. 8X108	-5.2	No	ns	>0.9999
		DMM vs. 2X108	5.85	No	ns	>0.9999		DMM vs. 2X108	4.75	No	ns	>0.9999		DMM vs. 2X108	16.3	No	ns	0.1241		DMM vs. 2X108	15.8	No	ns	0.1254
		DMM vs. 4X108	18.3	Yes	*	0.0465		DMM vs. 4X108	13.85	No	ns	0.2754		DMM vs. 4X108	18.4	Yes	*	0.0477		DMM vs. 4X108	17.8	Yes	*	0.0491
		DMM vs. 8X108	22.7	Yes	**	0.0045		DMM vs. 8X108	24.35	Yes	**	0.0011		DMM vs. 8X108	25.4	Yes	***	0.001		DMM vs. 8X108	22.35	Yes	**	0.0041
		2X108 vs. 4X108	12.45	No	ns	0.5418		2X108 vs. 4X108	9.1	No	ns	>0.9999		2X108 vs. 4X108	2.1	No	ns	>0.9999		2X108 vs. 4X108	2	No	ns	>0.9999
		2X108 vs. 8X108	16.85	No	ns	0.0916		2X108 vs. 8X108	19.6	Yes	*	0.0182		2X108 vs. 8X108	9.1	No	ns	>0.9999		2X108 vs. 8X108	6.55	No	ns	>0.9999
		4X108 vs. 8X108	4.4	No	ns	>0.9999		4X108 vs. 8X108	10.5	No	ns	0.9478		4X108 vs. 8X108	7	No	ns	>0.9999		4X108 vs. 8X108	4.55	No	ns	>0.9999
