# Supplementary material for: 5-aminosalicylic acid suppresses osteoarthritis through the OSCAR-PPARγ axis
Source: Nat Commun. 2024 Feb 3;15:1024. doi: 10.1038/s41467-024-45174-6 (PMC10838344; doi:10.1038/s41467-024-45174-6)
Supplement: Supplementary file 5 — Source Data [file 41467_2024_45174_MOESM5_ESM.zip › Source Data Supplementary Fig. 2.xlsx]

## Sheet: Supplementary Fig. 2a
Supplementary Fig. 2a
		Oscar Relative mRNA expression levels
		GPP10pep		COLpep
mRNA levels	Independent primary culture	None	IL-1β	None	IL-1β
	#1	1	3.2421	2.1254	8.7545
	#2	1	3.4152	2.2584	7.9564
	#3	1	3.3125	2.9124	6.9845
	#4	1	3.2654	2.6455	7.5648
	#5	1	3.3039	2.7484	7.4666
	Average	1	3.30782	2.53802	7.74536
	s.e.m.	0	0.0297374	0.149066	0.295983
	p value (GPP10pep vs. COLpep)	-	-	<0.0001	<0.0001
	One-way ANOVA (with Tukey's multiple comparisons test)	Mean Diff.	95.00% CI of diff.	Significant?	Summary	Adjusted P Value
	GPP10pep-None vs. GPP10pep-IL1b	-2.308	-2.981 to -1.635	Yes	****	<0.0001
	GPP10pep-None vs. COLpep-None	-1.538	-2.211 to -0.8649	Yes	****	<0.0001
	GPP10pep-None vs. COLpep-IL1b	-6.745	-7.418 to -6.072	Yes	****	<0.0001
	GPP10pep-IL1b vs. COLpep-None	0.7698	0.09667 to 1.443	Yes	*	0.0224
	GPP10pep-IL1b vs. COLpep-IL1b	-4.438	-5.111 to -3.764	Yes	****	<0.0001
	COLpep-None vs. COLpep-IL1b	-5.207	-5.880 to -4.534	Yes	****	<0.0001

## Sheet: Supplementary Fig. 2b
Supplementary Fig. 2b
		Oscar Relative mRNA expression levels
		GPP10pep		COLpep
mRNA levels	Independent primary culture	Ad-Control	Ad-OSCAR	Ad-Control	Ad-OSCAR
	#1	1	845.556	3.2121	1024.5
	#2	1	834.67	2.8546	1124.25
	#3	1	894.414	2.9124	1241.91
	#4	1	815.125	2.6455	1195.21
	#5	1	826.018	2.7484	1176.16
	Average	1	843.157	2.8746	1152.41
	s.e.m.	0	13.7561	0.0959553	37.1222
	p value (Ad-C vs. Ad-O)	-	<0.0001	-	<0.0001
	One-way ANOVA (with Tukey's multiple comparisons test)	Mean Diff.	95.00% CI of diff.	Significant?	Summary	Adjusted P Value
	GPP10pep-Ad-C vs. GPP10pep-Ad-O	-842.2	-922.2 to -762.1	Yes	****	<0.0001
	GPP10pep-Ad-C vs. COLpep-Ad-C	-1.875	-81.97 to 78.22	No	ns	0.9999
	GPP10pep-Ad-C vs. COLpep-Ad-O	-1151	-1231 to -1071	Yes	****	<0.0001
	GPP10pep-Ad-O vs. COLpep-Ad-C	840.3	760.2 to 920.4	Yes	****	<0.0001
	GPP10pep-Ad-O vs. COLpep-Ad-O	-309.3	-389.3 to -229.2	Yes	****	<0.0001
	COLpep-Ad-C vs. COLpep-Ad-O	-1150	-1230 to -1069	Yes	****	<0.0001

## Sheet: Supplementary Fig. 2c
Supplementary Fig. 2c
		Oscar Relative mRNA expression levels
		GPP10pep			COLpep
mRNA levels	Independent primary culture	Ad-Control	Ad-Control + IL-1β	Ad-OSCAR + IL-1β	Ad-Control	Ad-Control + IL-1β	Ad-OSCAR + IL-1β
	#1	1	3.2421	845.965	2.1254	8.7545	1024.69
	#2	1	3.4152	834.469	2.2584	7.9564	1124.48
	#3	1	3.3125	894.209	2.9124	6.9845	1241.05
	#4	1	3.2654	815.13	2.6455	7.5648	1195.24
	#5	1	3.3039	826.109	2.7484	7.4666	1176.1
	Average	1	3.30782	843.176	2.53802	7.74536	1152.31
	s.e.m.	0	0.0297374	13.7219	0.149066	0.295983	36.9769
	p value (GPP10pep vs. COLpep)	-	-	-	>0.9999	>0.9999	<0.0001
	One-way ANOVA (with Tukey's multiple comparisons test)	Mean Diff.	95.00% CI of diff.	Significant?	Summary	Adjusted P Value
	GPP10: Ad-Control vs. GPP10: Ad-Control + IL-1β	-2.308	-72.72 to 68.10	No	ns	>0.9999
	GPP10: Ad-Control vs. GPP10: Ad-OSCAR + IL-1β	-842.2	-912.6 to -771.8	Yes	****	<0.0001
	GPP10: Ad-Control vs. COLpep: Ad-Control	-1.538	-71.95 to 68.87	No	ns	>0.9999
	GPP10: Ad-Control vs. COLpep: Ad-Control + IL-1β	-6.745	-77.15 to 63.66	No	ns	0.9997
	GPP10: Ad-Control vs. COLpep: Ad-OSCAR + IL-1β	-1151	-1222 to -1081	Yes	****	<0.0001
	GPP10: Ad-Control + IL-1β vs. GPP10: Ad-OSCAR + IL-1β	-839.9	-910.3 to -769.5	Yes	****	<0.0001
	GPP10: Ad-Control + IL-1β vs. COLpep: Ad-Control	0.7698	-69.64 to 71.18	No	ns	>0.9999
	GPP10: Ad-Control + IL-1β vs. COLpep: Ad-Control + IL-1β	-4.438	-74.85 to 65.97	No	ns	>0.9999
	GPP10: Ad-Control + IL-1β vs. COLpep: Ad-OSCAR + IL-1β	-1149	-1219 to -1079	Yes	****	<0.0001
	GPP10: Ad-OSCAR + IL-1β vs. COLpep: Ad-Control	840.6	770.2 to 911.0	Yes	****	<0.0001
	GPP10: Ad-OSCAR + IL-1β vs. COLpep: Ad-Control + IL-1β	835.4	765.0 to 905.8	Yes	****	<0.0001
	GPP10: Ad-OSCAR + IL-1β vs. COLpep: Ad-OSCAR + IL-1β	-309.1	-379.5 to -238.7	Yes	****	<0.0001
	COLpep: Ad-Control vs. COLpep: Ad-Control + IL-1β	-5.207	-75.62 to 65.20	No	ns	>0.9999
	COLpep: Ad-Control vs. COLpep: Ad-OSCAR + IL-1β	-1150	-1220 to -1079	Yes	****	<0.0001
	COLpep: Ad-Control + IL-1β vs. COLpep: Ad-OSCAR + IL-1β	-1145	-1215 to -1074	Yes	****	<0.0001

## Sheet: Supplementary Fig. 2g
Supplementary Fig. 2g
		Optical density
		GPP10pep	COLpep
Optical Density	Independent primary culture	Ctrl	Veh							EGCG					Morin hydrate													5-ASA
	#1	0	1	0.2824	0.8527	0.1573	0.6126	0.4128	0.3159	0.0544	0.3455	0.4248	0.5145	0.6411	0.0245	0.4218	0.1218	0.6415	0.6891	0.3411	0.2496	0.4135	0.7467	0.6118	0.2861	0.5106	0.5985	0.0118	0.5142	0.4521	0.5478	0.4588	0.6405	0.1541	0.1742	0.2848	0.3139	0.2436	0.6826	0.1501	0.8141	0.6281	0.5148	0.4125
	#2	0	1	0.3579	0.4883	0.0958	0.5487	0.5447	0.3021	0.0152	0.3717	0.4575	0.5212	0.6157	0.0345	0.4053	0.1686	0.6579	0.7947	0.3644	0.2212	0.4853	0.7899	0.5112	0.3444	0.5544	0.6454	0.0243	0.4881	0.4317	0.3819	0.4256	0.6476	0.1848	0.1837	0.2719	0.3317	0.2941	0.7549	0.2587	0.8547	0.6612	0.5021	0.3845
	#3	0	1	0.3315	0.6155	0.1556	0.5415	0.3459	0.3128	0.0245	0.4128	0.4677	0.5248	0.6259	0.0244	0.4182	0.1547	0.6183	0.8499	0.3347	0.2343	0.4478	0.7843	0.5547	0.3186	0.5313	0.4784	0.0147	0.5073	0.4085	0.4472	0.4189	0.6481	0.1871	0.1983	0.2649	0.3284	0.2511	0.7414	0.2089	0.8748	0.6746	0.5472	0.3743
	Average	0	1	0.323933	0.652167	0.136233	0.5676	0.434467	0.310267	0.0313667	0.376667	0.45	0.520167	0.627567	0.0278	0.4151	0.148367	0.639233	0.7779	0.346733	0.235033	0.448867	0.773633	0.559233	0.316367	0.5321	0.5741	0.0169333	0.5032	0.430767	0.458967	0.434433	0.6454	0.175333	0.1854	0.273867	0.324667	0.262933	0.7263	0.2059	0.847867	0.654633	0.521367	0.390433
	s.e.m.	0	0	0.0171348	0.0827105	0.0156644	0.0175026	0.0452381	0.003238	0.00915995	0.0151712	0.0100229	0.00233766	0.00571618	0.002595	0.00387995	0.0107484	0.00889824	0.03654	0.00699033	0.00635678	0.0160603	0.0105061	0.0225633	0.0130649	0.00979888	0.0385195	0.00292586	0.00604831	0.00975596	0.0373752	0.00955535	0.00190105	0.0082397	0.005429	0.0045145	0.0042347	0.0121867	0.017192	0.0243115	0.0138285	0.0107042	0.0104004	0.00884549
	p value (GPP10pep vs. COLpep)	-	-	-	>0.9999	>0.9999	<0.0001
