# Supplementary material for: 5-aminosalicylic acid suppresses osteoarthritis through the OSCAR-PPARγ axis
Source: Nat Commun. 2024 Feb 3;15:1024. doi: 10.1038/s41467-024-45174-6 (PMC10838344; doi:10.1038/s41467-024-45174-6)
Supplement: Supplementary file 5 — Source Data [file 41467_2024_45174_MOESM5_ESM.zip › Source Data Supplementary Fig. 3.xlsx]

## Sheet: Supplementary Fig. 3a
Supplementary Fig. 3a
		EGCG																								Morin hydrate
			hOSCAR-Fc																								hOSCAR-Fc
Optical Density at 630 nm	Independent primary culture	None	Fc only	Veh	0.010	0.025	0.050	0.075	0.100	0.250	0.500	0.750	1.000	2.500	5.000	7.500	10.00	12.50	15.00	17.50	20.00	25	30		Independent primary culture	None	Fc only	Veh	0.010	0.025	0.050	0.075	0.100	0.250	0.500	0.750	1.000	2.500	5.000	7.500	10.00	12.50	15.00	17.50	20.00	25	30		Independent primary culture
	#1	0.041	0.0341	1	0.9129	0.9829	0.9005	0.9359	0.857	0.8212	0.7232	0.679	0.6395	0.6345	0.6937	0.5421	0.5607	0.5414	0.4113	0.3188	0.2144	0.1667	0.0516		#1	0.0282	0.0527	1	0.9998	1.0894	0.9354	0.8356	0.7281	0.8843	0.8219	0.7698	0.6758	0.5238	0.5392	0.4207	0.4064	0.3921	0.2737	0.2279	0.1171	0.0906	0.0597		#1
	#2	0.0266	0.0229	1	1.1292	0.9952	0.9333	0.9582	0.8177	0.8935	0.8449	0.7292	0.6721	0.7084	0.5192	0.533	0.5461	0.4897	0.4295	0.3449	0.2169	0.1803	0.0115		#2	0.0552	0.0186	1	0.9638	0.9897	0.9467	0.9037	0.8878	0.9787	0.7888	0.8355	0.6632	0.622	0.5341	0.5102	0.397	0.2781	0.2938	0.2806	0.1029	0.0943	0.0806		#2
	#3	0.0307	0.0457	1	0.9457	0.9664	0.9714	0.9681	0.8863	0.8672	0.8749	0.7092	0.6619	0.6213	0.5525	0.5733	0.5156	0.4853	0.3962	0.397	0.2197	0.1266	0.1944		#3	0.0012	0.0415	1	0.9891	0.9205	0.9601	0.9049	0.8407	0.8945	0.7643	0.7655	0.6028	0.6519	0.5899	0.4229	0.4405	0.3398	0.3359	0.2335	0.2694	0.0869	0.0824		#3
	#4	0.0115	0.0286	1	1.0115	0.9804	0.936	0.8859	0.8845	0.8647	0.7777	0.7227	0.614	0.6329	0.5543	0.5058	0.5297	0.4656	0.3873	0.4137	0.1531	0.1527	0.1067		#4	0.0445	0.0075	1	1.0408	0.9769	0.9323	0.9818	0.8247	0.8558	0.8074	0.7334	0.6086	0.635	0.4196	0.5324	0.4231	0.3209	0.2911	0.2049	0.241	0.0978	0.045		#4
	#5	0.0646	0.0512	1	1.0194	1.0011	0.9063	0.9711	0.8634	0.9555	0.8056	0.7683	0.7292	0.6892	0.5568	0.4918	0.4309	0.4654	0.37	0.3241	0.2074	0.1861	0.0968		#5	0.0207	0.0255	1	1.019	0.8999	0.9707	0.9558	0.844	0.8977	0.8706	0.7488	0.6755	0.5135	0.5437	0.5467	0.4086	0.3401	0.3304	0.2163	0.1367	0.0921	0.0159		#5
	#6	0.0286	0.0849	1	0.9513	0.9866	0.9905	0.9213	0.8663	0.8797	0.8395	0.7271	0.7092	0.5122	0.5864	0.5918	0.4447	0.5978	0.4515	0.3081	0.2036	0.1433	0.1538		#6	0.0174	0.0412	1	0.9214	0.9308	0.9097	0.9333	0.833	0.8835	0.8423	0.7467	0.6939	0.57	0.5823	0.4993	0.4324	0.3863	0.2398	0.3056	0.1928	0.0824	0.0273		#6
	#7	0.0449	0.0491	1	0.9867	0.9621	0.9585	0.9668	0.8087	0.8404	0.8977	0.7524	0.6267	0.5962	0.6124	0.5001	0.5609	0.4351	0.4147	0.2951	0.2664	0.1113	0.1746		#7	0.0786	0.0612	1	0.9836	0.9148	0.9217	0.956	0.8104	0.831	0.8733	0.7774	0.691	0.6928	0.567	0.4548	0.569	0.329	0.2414	0.2445	0.114	0.0711	0.0648		#7
	#8	0.081	0.0299	1	1.0573	0.9795	0.9712	0.9926	0.9083	0.7998	0.779	0.7395	0.6929	0.5855	0.649	0.4858	0.4881	0.4718	0.3358	0.2478	0.1913	0.19	0.0608		#8	0.0025	0.0448	1	0.9807	1.0534	0.9965	0.9132	0.8218	0.7948	0.8153	0.8359	0.611	0.5255	0.5732	0.4327	0.5267	0.3365	0.2692	0.2236	0.127	0.0667	0.0634		#8
	#9	0.0759	0.0294	1	1.0912	0.9878	0.9645	0.8902	0.9031	0.882	0.8287	0.7448	0.6177	0.6128	0.5302	0.4813	0.4963	0.5027	0.3826	0.2489	0.2005	0.1176	0.0709		#9	0.0943	0.0434	1	0.9054	0.9139	0.9554	0.9198	0.8649	0.8706	0.8742	0.7712	0.6541	0.4201	0.4878	0.4287	0.5815	0.3428	0.2919	0.21	0.1758	0.1077	0.0815		#9
	#10	0.0173	0.0694	1	0.9887	1.0097	0.9856	0.9898	0.8621	0.8446	0.8839	0.7939	0.657	0.6948	0.5014	0.4569	0.5826	0.4238	0.3398	0.2464	0.2168	0.1447	0.0609		#10	0.0539	0.0292	1	1.1349	0.8934	0.9692	0.9365	0.8958	0.8805	0.7409	0.7826	0.6429	0.6244	0.4204	0.4387	0.503	0.3831	0.2529	0.2578	0.1586	0.1822	0.0926		#10
	Average	0.04221	0.04452	1	1.00939	0.98517	0.95178	0.94799	0.86574	0.86486	0.82551	0.73661	0.66202	0.62878	0.57559	0.51619	0.51556	0.48786	0.39187	0.31448	0.20901	0.15193	0.0982		Average	0.03965	0.03656	1	0.99385	0.95827	0.94977	0.92406	0.83512	0.87714	0.8199	0.77668	0.65188	0.5779	0.52572	0.46871	0.46882	0.34487	0.28201	0.24047	0.16353	0.09718	0.06132		Average
	s.e.m.	0.00765556	0.00631432	0	0.0213779	0.00460633	0.00994466	0.0121051	0.0103487	0.0136232	0.017306	0.0100112	0.0124027	0.0186294	0.0191179	0.0135606	0.0159978	0.0160999	0.0117045	0.018705	0.00888427	0.00896798	0.0187026		s.e.m.	0.0098972	0.00513353	0	0.0202877	0.0214047	0.0082005	0.0126247	0.0148357	0.0151101	0.0146641	0.0109311	0.010849	0.0259976	0.0199013	0.0153446	0.0221487	0.0109626	0.0105812	0.0102404	0.0178204	0.0101927	0.00796346		s.e.m.
	p value (vs. Veh)				>0.9999	>0.9999	>0.9999	>0.9999	>0.9999	>0.9999	>0.9999	>0.9999	0.5486	0.2329	0.0543	0.007	0.0076	0.0024	<0.0001	<0.0001	<0.0001	<0.0001	<0.0001		p value (vs. Veh)				>0.9999	>0.9999	>0.9999	>0.9999	>0.9999	>0.9999	>0.9999	>0.9999	0.5055	0.1107	0.0389	0.012	0.0105	0.0004	<0.0001	<0.0001	<0.0001	<0.0001	<0.0001		p value (vs. Veh)
		EGCG																								Morin hydrate
	Kruskal-Wallis test (Dunn's multiple comparisons test)		Mean rank diff.	Significant	Summary	Adjusted P Value																			Kruskal-Wallis test (Dunn's multiple comparisons test)		Mean rank diff.	Significant	Summary	Adjusted P Value																			Kruskal-Wallis test (Dunn's multiple comparisons test)
		None vs. Fc only	-1.15	No	ns	>0.9999	A-B																			None vs. Fc only	1.95	No	ns	>0.9999	A-B
		None vs. Veh	-196.7	Yes	****	<0.0001	A-C																			None vs. Veh	-196.3	Yes	****	<0.0001	A-C
		None vs. 0.010	-190.1	Yes	****	<0.0001	A-D																			None vs. 0.010	-186.9	Yes	****	<0.0001	A-D
		None vs. 0.025	-185.7	Yes	****	<0.0001	A-E																			None vs. 0.025	-175.7	Yes	****	<0.0001	A-E
		None vs. 0.050	-172.3	Yes	****	<0.0001	A-F																			None vs. 0.050	-175.6	Yes	****	<0.0001	A-F
		None vs. 0.075	-171.4	Yes	****	<0.0001	A-G																			None vs. 0.075	-167.2	Yes	****	<0.0001	A-G
		None vs. 0.100	-147.2	Yes	****	<0.0001	A-H																			None vs. 0.100	-138.9	Yes	***	0.0002	A-H
		None vs. 0.250	-146.5	Yes	****	<0.0001	A-I																			None vs. 0.250	-150.2	Yes	****	<0.0001	A-I
		None vs. 0.500	-138.7	Yes	***	0.0003	A-J																			None vs. 0.500	-134.8	Yes	***	0.0005	A-J
		None vs. 0.750	-123.5	Yes	**	0.0033	A-K																			None vs. 0.750	-126	Yes	**	0.0022	A-K
		None vs. 1.000	-110.2	Yes	*	0.025	A-L																			None vs. 1.000	-109.1	Yes	*	0.0295	A-L
		None vs. 2.500	-103.1	No	ns	0.0675	A-M																			None vs. 2.500	-96.85	No	ns	0.1543	A-M
		None vs. 5.000	-92	No	ns	0.2839	A-N																			None vs. 5.000	-89.15	No	ns	0.4012	A-N
		None vs. 7.500	-78	No	ns	>0.9999	A-O																			None vs. 7.500	-81.05	No	ns	>0.9999	A-O
		None vs. 10.00	-78.5	No	ns	>0.9999	A-P																			None vs. 10.00	-80.15	No	ns	>0.9999	A-P
		None vs. 12.50	-71.1	No	ns	>0.9999	A-Q																			None vs. 12.50	-60.15	No	ns	>0.9999	A-Q
		None vs. 15.00	-52.7	No	ns	>0.9999	A-R																			None vs. 15.00	-49.85	No	ns	>0.9999	A-R
		None vs. 17.50	-44.9	No	ns	>0.9999	A-S																			None vs. 17.50	-41.85	No	ns	>0.9999	A-S
		None vs. 20.00	-33.2	No	ns	>0.9999	A-T																			None vs. 20.00	-32.35	No	ns	>0.9999	A-T
		None vs. 25	-21.8	No	ns	>0.9999	A-U																			None vs. 25	-19.95	No	ns	>0.9999	A-U
		None vs. 30	-12.65	No	ns	>0.9999	A-V																			None vs. 30	-7.8	No	ns	>0.9999	A-V
		Fc only vs. Veh	-195.6	Yes	****	<0.0001	B-C																			Fc only vs. Veh	-198.2	Yes	****	<0.0001	B-C
		Fc only vs. 0.010	-189	Yes	****	<0.0001	B-D																			Fc only vs. 0.010	-188.8	Yes	****	<0.0001	B-D
		Fc only vs. 0.025	-184.6	Yes	****	<0.0001	B-E																			Fc only vs. 0.025	-177.6	Yes	****	<0.0001	B-E
		Fc only vs. 0.050	-171.2	Yes	****	<0.0001	B-F																			Fc only vs. 0.050	-177.5	Yes	****	<0.0001	B-F
		Fc only vs. 0.075	-170.3	Yes	****	<0.0001	B-G																			Fc only vs. 0.075	-169.1	Yes	****	<0.0001	B-G
		Fc only vs. 0.100	-146.1	Yes	****	<0.0001	B-H																			Fc only vs. 0.100	-140.8	Yes	***	0.0002	B-H
		Fc only vs. 0.250	-145.4	Yes	****	<0.0001	B-I																			Fc only vs. 0.250	-152.2	Yes	****	<0.0001	B-I
		Fc only vs. 0.500	-137.6	Yes	***	0.0003	B-J																			Fc only vs. 0.500	-136.8	Yes	***	0.0004	B-J
		Fc only vs. 0.750	-122.4	Yes	**	0.004	B-K																			Fc only vs. 0.750	-127.9	Yes	**	0.0016	B-K
		Fc only vs. 1.000	-109.1	Yes	*	0.0295	B-L																			Fc only vs. 1.000	-111	Yes	*	0.0223	B-L
		Fc only vs. 2.500	-102	No	ns	0.0789	B-M																			Fc only vs. 2.500	-98.8	No	ns	0.1198	B-M
		Fc only vs. 5.000	-90.85	No	ns	0.3268	B-N																			Fc only vs. 5.000	-91.1	No	ns	0.317	B-N
		Fc only vs. 7.500	-76.85	No	ns	>0.9999	B-O																			Fc only vs. 7.500	-83	No	ns	0.8194	B-O
		Fc only vs. 10.00	-77.35	No	ns	>0.9999	B-P																			Fc only vs. 10.00	-82.1	No	ns	0.9063	B-P
		Fc only vs. 12.50	-69.95	No	ns	>0.9999	B-Q																			Fc only vs. 12.50	-62.1	No	ns	>0.9999	B-Q
		Fc only vs. 15.00	-51.55	No	ns	>0.9999	B-R																			Fc only vs. 15.00	-51.8	No	ns	>0.9999	B-R
		Fc only vs. 17.50	-43.75	No	ns	>0.9999	B-S																			Fc only vs. 17.50	-43.8	No	ns	>0.9999	B-S
		Fc only vs. 20.00	-32.05	No	ns	>0.9999	B-T																			Fc only vs. 20.00	-34.3	No	ns	>0.9999	B-T
		Fc only vs. 25	-20.65	No	ns	>0.9999	B-U																			Fc only vs. 25	-21.9	No	ns	>0.9999	B-U
		Fc only vs. 30	-11.5	No	ns	>0.9999	B-V																			Fc only vs. 30	-9.75	No	ns	>0.9999	B-V
		Veh vs. 0.010	6.6	No	ns	>0.9999	C-D																			Veh vs. 0.010	9.4	No	ns	>0.9999	C-D
		Veh vs. 0.025	11	No	ns	>0.9999	C-E																			Veh vs. 0.025	20.6	No	ns	>0.9999	C-E
		Veh vs. 0.050	24.4	No	ns	>0.9999	C-F																			Veh vs. 0.050	20.7	No	ns	>0.9999	C-F
		Veh vs. 0.075	25.3	No	ns	>0.9999	C-G																			Veh vs. 0.075	29.1	No	ns	>0.9999	C-G
		Veh vs. 0.100	49.5	No	ns	>0.9999	C-H																			Veh vs. 0.100	57.4	No	ns	>0.9999	C-H
		Veh vs. 0.250	50.2	No	ns	>0.9999	C-I																			Veh vs. 0.250	46.05	No	ns	>0.9999	C-I
		Veh vs. 0.500	58	No	ns	>0.9999	C-J																			Veh vs. 0.500	61.45	No	ns	>0.9999	C-J
		Veh vs. 0.750	73.2	No	ns	>0.9999	C-K																			Veh vs. 0.750	70.3	No	ns	>0.9999	C-K
		Veh vs. 1.000	86.5	No	ns	0.5486	C-L																			Veh vs. 1.000	87.2	No	ns	0.5055	C-L
		Veh vs. 2.500	93.6	No	ns	0.2329	C-M																			Veh vs. 2.500	99.4	No	ns	0.1107	C-M
		Veh vs. 5.000	104.7	No	ns	0.0543	C-N																			Veh vs. 5.000	107.1	Yes	*	0.0389	C-N
		Veh vs. 7.500	118.7	Yes	**	0.007	C-O																			Veh vs. 7.500	115.2	Yes	*	0.012	C-O
		Veh vs. 10.00	118.2	Yes	**	0.0076	C-P																			Veh vs. 10.00	116.1	Yes	*	0.0105	C-P
		Veh vs. 12.50	125.6	Yes	**	0.0024	C-Q																			Veh vs. 12.50	136.1	Yes	***	0.0004	C-Q
		Veh vs. 15.00	144	Yes	****	<0.0001	C-R																			Veh vs. 15.00	146.4	Yes	****	<0.0001	C-R
		Veh vs. 17.50	151.8	Yes	****	<0.0001	C-S																			Veh vs. 17.50	154.4	Yes	****	<0.0001	C-S
		Veh vs. 20.00	163.5	Yes	****	<0.0001	C-T																			Veh vs. 20.00	163.9	Yes	****	<0.0001	C-T
		Veh vs. 25	174.9	Yes	****	<0.0001	C-U																			Veh vs. 25	176.3	Yes	****	<0.0001	C-U
		Veh vs. 30	184.1	Yes	****	<0.0001	C-V																			Veh vs. 30	188.5	Yes	****	<0.0001	C-V
		0.010 vs. 0.025	4.4	No	ns	>0.9999	D-E																			0.010 vs. 0.025	11.2	No	ns	>0.9999	D-E
		0.010 vs. 0.050	17.8	No	ns	>0.9999	D-F																			0.010 vs. 0.050	11.3	No	ns	>0.9999	D-F
		0.010 vs. 0.075	18.7	No	ns	>0.9999	D-G																			0.010 vs. 0.075	19.7	No	ns	>0.9999	D-G
		0.010 vs. 0.100	42.9	No	ns	>0.9999	D-H																			0.010 vs. 0.100	48	No	ns	>0.9999	D-H
		0.010 vs. 0.250	43.6	No	ns	>0.9999	D-I																			0.010 vs. 0.250	36.65	No	ns	>0.9999	D-I
		0.010 vs. 0.500	51.4	No	ns	>0.9999	D-J																			0.010 vs. 0.500	52.05	No	ns	>0.9999	D-J
		0.010 vs. 0.750	66.6	No	ns	>0.9999	D-K																			0.010 vs. 0.750	60.9	No	ns	>0.9999	D-K
		0.010 vs. 1.000	79.9	No	ns	>0.9999	D-L																			0.010 vs. 1.000	77.8	No	ns	>0.9999	D-L
		0.010 vs. 2.500	87	No	ns	0.5175	D-M																			0.010 vs. 2.500	90	No	ns	0.3622	D-M
		0.010 vs. 5.000	98.1	No	ns	0.1313	D-N																			0.010 vs. 5.000	97.7	No	ns	0.1383	D-N
		0.010 vs. 7.500	112.1	Yes	*	0.019	D-O																			0.010 vs. 7.500	105.8	Yes	*	0.0466	D-O
		0.010 vs. 10.00	111.6	Yes	*	0.0204	D-P																			0.010 vs. 10.00	106.7	Yes	*	0.0411	D-P
		0.010 vs. 12.50	119	Yes	**	0.0067	D-Q																			0.010 vs. 12.50	126.7	Yes	**	0.002	D-Q
		0.010 vs. 15.00	137.4	Yes	***	0.0003	D-R																			0.010 vs. 15.00	137	Yes	***	0.0003	D-R
		0.010 vs. 17.50	145.2	Yes	****	<0.0001	D-S																			0.010 vs. 17.50	145	Yes	****	<0.0001	D-S
		0.010 vs. 20.00	156.9	Yes	****	<0.0001	D-T																			0.010 vs. 20.00	154.5	Yes	****	<0.0001	D-T
		0.010 vs. 25	168.3	Yes	****	<0.0001	D-U																			0.010 vs. 25	166.9	Yes	****	<0.0001	D-U
		0.010 vs. 30	177.5	Yes	****	<0.0001	D-V																			0.010 vs. 30	179.1	Yes	****	<0.0001	D-V
		0.025 vs. 0.050	13.4	No	ns	>0.9999	E-F																			0.025 vs. 0.050	0.1	No	ns	>0.9999	E-F
		0.025 vs. 0.075	14.3	No	ns	>0.9999	E-G																			0.025 vs. 0.075	8.5	No	ns	>0.9999	E-G
		0.025 vs. 0.100	38.5	No	ns	>0.9999	E-H																			0.025 vs. 0.100	36.8	No	ns	>0.9999	E-H
		0.025 vs. 0.250	39.2	No	ns	>0.9999	E-I																			0.025 vs. 0.250	25.45	No	ns	>0.9999	E-I
		0.025 vs. 0.500	47	No	ns	>0.9999	E-J																			0.025 vs. 0.500	40.85	No	ns	>0.9999	E-J
		0.025 vs. 0.750	62.2	No	ns	>0.9999	E-K																			0.025 vs. 0.750	49.7	No	ns	>0.9999	E-K
		0.025 vs. 1.000	75.5	No	ns	>0.9999	E-L																			0.025 vs. 1.000	66.6	No	ns	>0.9999	E-L
		0.025 vs. 2.500	82.6	No	ns	0.857	E-M																			0.025 vs. 2.500	78.8	No	ns	>0.9999	E-M
		0.025 vs. 5.000	93.7	No	ns	0.23	E-N																			0.025 vs. 5.000	86.5	No	ns	0.5486	E-N
		0.025 vs. 7.500	107.7	Yes	*	0.0357	E-O																			0.025 vs. 7.500	94.6	No	ns	0.2054	E-O
		0.025 vs. 10.00	107.2	Yes	*	0.0383	E-P																			0.025 vs. 10.00	95.5	No	ns	0.1833	E-P
		0.025 vs. 12.50	114.6	Yes	*	0.0131	E-Q																			0.025 vs. 12.50	115.5	Yes	*	0.0115	E-Q
		0.025 vs. 15.00	133	Yes	***	0.0007	E-R																			0.025 vs. 15.00	125.8	Yes	**	0.0023	E-R
		0.025 vs. 17.50	140.8	Yes	***	0.0002	E-S																			0.025 vs. 17.50	133.8	Yes	***	0.0006	E-S
		0.025 vs. 20.00	152.5	Yes	****	<0.0001	E-T																			0.025 vs. 20.00	143.3	Yes	***	0.0001	E-T
		0.025 vs. 25	163.9	Yes	****	<0.0001	E-U																			0.025 vs. 25	155.7	Yes	****	<0.0001	E-U
		0.025 vs. 30	173.1	Yes	****	<0.0001	E-V																			0.025 vs. 30	167.9	Yes	****	<0.0001	E-V
		0.050 vs. 0.075	0.9	No	ns	>0.9999	F-G																			0.050 vs. 0.075	8.4	No	ns	>0.9999	F-G
		0.050 vs. 0.100	25.1	No	ns	>0.9999	F-H																			0.050 vs. 0.100	36.7	No	ns	>0.9999	F-H
		0.050 vs. 0.250	25.8	No	ns	>0.9999	F-I																			0.050 vs. 0.250	25.35	No	ns	>0.9999	F-I
		0.050 vs. 0.500	33.6	No	ns	>0.9999	F-J																			0.050 vs. 0.500	40.75	No	ns	>0.9999	F-J
		0.050 vs. 0.750	48.8	No	ns	>0.9999	F-K																			0.050 vs. 0.750	49.6	No	ns	>0.9999	F-K
		0.050 vs. 1.000	62.1	No	ns	>0.9999	F-L																			0.050 vs. 1.000	66.5	No	ns	>0.9999	F-L
		0.050 vs. 2.500	69.2	No	ns	>0.9999	F-M																			0.050 vs. 2.500	78.7	No	ns	>0.9999	F-M
		0.050 vs. 5.000	80.3	No	ns	>0.9999	F-N																			0.050 vs. 5.000	86.4	No	ns	0.5551	F-N
		0.050 vs. 7.500	94.3	No	ns	0.2133	F-O																			0.050 vs. 7.500	94.5	No	ns	0.208	F-O
		0.050 vs. 10.00	93.8	No	ns	0.2271	F-P																			0.050 vs. 10.00	95.4	No	ns	0.1857	F-P
		0.050 vs. 12.50	101.2	No	ns	0.0872	F-Q																			0.050 vs. 12.50	115.4	Yes	*	0.0116	F-Q
		0.050 vs. 15.00	119.6	Yes	**	0.0061	F-R																			0.050 vs. 15.00	125.7	Yes	**	0.0023	F-R
		0.050 vs. 17.50	127.4	Yes	**	0.0018	F-S																			0.050 vs. 17.50	133.7	Yes	***	0.0006	F-S
		0.050 vs. 20.00	139.1	Yes	***	0.0002	F-T																			0.050 vs. 20.00	143.2	Yes	***	0.0001	F-T
		0.050 vs. 25	150.5	Yes	****	<0.0001	F-U																			0.050 vs. 25	155.6	Yes	****	<0.0001	F-U
		0.050 vs. 30	159.7	Yes	****	<0.0001	F-V																			0.050 vs. 30	167.8	Yes	****	<0.0001	F-V
		0.075 vs. 0.100	24.2	No	ns	>0.9999	G-H																			0.075 vs. 0.100	28.3	No	ns	>0.9999	G-H
		0.075 vs. 0.250	24.9	No	ns	>0.9999	G-I																			0.075 vs. 0.250	16.95	No	ns	>0.9999	G-I
		0.075 vs. 0.500	32.7	No	ns	>0.9999	G-J																			0.075 vs. 0.500	32.35	No	ns	>0.9999	G-J
		0.075 vs. 0.750	47.9	No	ns	>0.9999	G-K																			0.075 vs. 0.750	41.2	No	ns	>0.9999	G-K
		0.075 vs. 1.000	61.2	No	ns	>0.9999	G-L																			0.075 vs. 1.000	58.1	No	ns	>0.9999	G-L
		0.075 vs. 2.500	68.3	No	ns	>0.9999	G-M																			0.075 vs. 2.500	70.3	No	ns	>0.9999	G-M
		0.075 vs. 5.000	79.4	No	ns	>0.9999	G-N																			0.075 vs. 5.000	78	No	ns	>0.9999	G-N
		0.075 vs. 7.500	93.4	No	ns	0.2388	G-O																			0.075 vs. 7.500	86.1	No	ns	0.5748	G-O
		0.075 vs. 10.00	92.9	No	ns	0.2541	G-P																			0.075 vs. 10.00	87	No	ns	0.5175	G-P
		0.075 vs. 12.50	100.3	No	ns	0.0983	G-Q																			0.075 vs. 12.50	107	Yes	*	0.0394	G-Q
		0.075 vs. 15.00	118.7	Yes	**	0.007	G-R																			0.075 vs. 15.00	117.3	Yes	**	0.0087	G-R
		0.075 vs. 17.50	126.5	Yes	**	0.002	G-S																			0.075 vs. 17.50	125.3	Yes	**	0.0025	G-S
		0.075 vs. 20.00	138.2	Yes	***	0.0003	G-T																			0.075 vs. 20.00	134.8	Yes	***	0.0005	G-T
		0.075 vs. 25	149.6	Yes	****	<0.0001	G-U																			0.075 vs. 25	147.2	Yes	****	<0.0001	G-U
		0.075 vs. 30	158.8	Yes	****	<0.0001	G-V																			0.075 vs. 30	159.4	Yes	****	<0.0001	G-V
		0.100 vs. 0.250	0.7	No	ns	>0.9999	H-I																			0.100 vs. 0.250	-11.35	No	ns	>0.9999	H-I
		0.100 vs. 0.500	8.5	No	ns	>0.9999	H-J																			0.100 vs. 0.500	4.05	No	ns	>0.9999	H-J
		0.100 vs. 0.750	23.7	No	ns	>0.9999	H-K																			0.100 vs. 0.750	12.9	No	ns	>0.9999	H-K
		0.100 vs. 1.000	37	No	ns	>0.9999	H-L																			0.100 vs. 1.000	29.8	No	ns	>0.9999	H-L
		0.100 vs. 2.500	44.1	No	ns	>0.9999	H-M																			0.100 vs. 2.500	42	No	ns	>0.9999	H-M
		0.100 vs. 5.000	55.2	No	ns	>0.9999	H-N																			0.100 vs. 5.000	49.7	No	ns	>0.9999	H-N
		0.100 vs. 7.500	69.2	No	ns	>0.9999	H-O																			0.100 vs. 7.500	57.8	No	ns	>0.9999	H-O
		0.100 vs. 10.00	68.7	No	ns	>0.9999	H-P																			0.100 vs. 10.00	58.7	No	ns	>0.9999	H-P
		0.100 vs. 12.50	76.1	No	ns	>0.9999	H-Q																			0.100 vs. 12.50	78.7	No	ns	>0.9999	H-Q
		0.100 vs. 15.00	94.5	No	ns	0.208	H-R																			0.100 vs. 15.00	89	No	ns	0.4084	H-R
		0.100 vs. 17.50	102.3	No	ns	0.0753	H-S																			0.100 vs. 17.50	97	No	ns	0.1513	H-S
		0.100 vs. 20.00	114	Yes	*	0.0143	H-T																			0.100 vs. 20.00	106.5	Yes	*	0.0423	H-T
		0.100 vs. 25	125.4	Yes	**	0.0024	H-U																			0.100 vs. 25	118.9	Yes	**	0.0068	H-U
		0.100 vs. 30	134.6	Yes	***	0.0005	H-V																			0.100 vs. 30	131.1	Yes	***	0.001	H-V
		0.250 vs. 0.500	7.8	No	ns	>0.9999	I-J																			0.250 vs. 0.500	15.4	No	ns	>0.9999	I-J
		0.250 vs. 0.750	23	No	ns	>0.9999	I-K																			0.250 vs. 0.750	24.25	No	ns	>0.9999	I-K
		0.250 vs. 1.000	36.3	No	ns	>0.9999	I-L																			0.250 vs. 1.000	41.15	No	ns	>0.9999	I-L
		0.250 vs. 2.500	43.4	No	ns	>0.9999	I-M																			0.250 vs. 2.500	53.35	No	ns	>0.9999	I-M
		0.250 vs. 5.000	54.5	No	ns	>0.9999	I-N																			0.250 vs. 5.000	61.05	No	ns	>0.9999	I-N
		0.250 vs. 7.500	68.5	No	ns	>0.9999	I-O																			0.250 vs. 7.500	69.15	No	ns	>0.9999	I-O
		0.250 vs. 10.00	68	No	ns	>0.9999	I-P																			0.250 vs. 10.00	70.05	No	ns	>0.9999	I-P
		0.250 vs. 12.50	75.4	No	ns	>0.9999	I-Q																			0.250 vs. 12.50	90.05	No	ns	0.3601	I-Q
		0.250 vs. 15.00	93.8	No	ns	0.2271	I-R																			0.250 vs. 15.00	100.4	No	ns	0.0977	I-R
		0.250 vs. 17.50	101.6	No	ns	0.0827	I-S																			0.250 vs. 17.50	108.4	Yes	*	0.0326	I-S
		0.250 vs. 20.00	113.3	Yes	*	0.0159	I-T																			0.250 vs. 20.00	117.9	Yes	**	0.008	I-T
		0.250 vs. 25	124.7	Yes	**	0.0027	I-U																			0.250 vs. 25	130.3	Yes	**	0.0011	I-U
		0.250 vs. 30	133.9	Yes	***	0.0006	I-V																			0.250 vs. 30	142.4	Yes	***	0.0001	I-V
		0.500 vs. 0.750	15.2	No	ns	>0.9999	J-K																			0.500 vs. 0.750	8.85	No	ns	>0.9999	J-K
		0.500 vs. 1.000	28.5	No	ns	>0.9999	J-L																			0.500 vs. 1.000	25.75	No	ns	>0.9999	J-L
		0.500 vs. 2.500	35.6	No	ns	>0.9999	J-M																			0.500 vs. 2.500	37.95	No	ns	>0.9999	J-M
		0.500 vs. 5.000	46.7	No	ns	>0.9999	J-N																			0.500 vs. 5.000	45.65	No	ns	>0.9999	J-N
		0.500 vs. 7.500	60.7	No	ns	>0.9999	J-O																			0.500 vs. 7.500	53.75	No	ns	>0.9999	J-O
		0.500 vs. 10.00	60.2	No	ns	>0.9999	J-P																			0.500 vs. 10.00	54.65	No	ns	>0.9999	J-P
		0.500 vs. 12.50	67.6	No	ns	>0.9999	J-Q																			0.500 vs. 12.50	74.65	No	ns	>0.9999	J-Q
		0.500 vs. 15.00	86	No	ns	0.5815	J-R																			0.500 vs. 15.00	84.95	No	ns	0.6564	J-R
		0.500 vs. 17.50	93.8	No	ns	0.2271	J-S																			0.500 vs. 17.50	92.95	No	ns	0.2525	J-S
		0.500 vs. 20.00	105.5	Yes	*	0.0486	J-T																			0.500 vs. 20.00	102.5	No	ns	0.0737	J-T
		0.500 vs. 25	116.9	Yes	**	0.0093	J-U																			0.500 vs. 25	114.9	Yes	*	0.0126	J-U
		0.500 vs. 30	126.1	Yes	**	0.0022	J-V																			0.500 vs. 30	127	Yes	**	0.0019	J-V
		0.750 vs. 1.000	13.3	No	ns	>0.9999	K-L																			0.750 vs. 1.000	16.9	No	ns	>0.9999	K-L
		0.750 vs. 2.500	20.4	No	ns	>0.9999	K-M																			0.750 vs. 2.500	29.1	No	ns	>0.9999	K-M
		0.750 vs. 5.000	31.5	No	ns	>0.9999	K-N																			0.750 vs. 5.000	36.8	No	ns	>0.9999	K-N
		0.750 vs. 7.500	45.5	No	ns	>0.9999	K-O																			0.750 vs. 7.500	44.9	No	ns	>0.9999	K-O
		0.750 vs. 10.00	45	No	ns	>0.9999	K-P																			0.750 vs. 10.00	45.8	No	ns	>0.9999	K-P
		0.750 vs. 12.50	52.4	No	ns	>0.9999	K-Q																			0.750 vs. 12.50	65.8	No	ns	>0.9999	K-Q
		0.750 vs. 15.00	70.8	No	ns	>0.9999	K-R																			0.750 vs. 15.00	76.1	No	ns	>0.9999	K-R
		0.750 vs. 17.50	78.6	No	ns	>0.9999	K-S																			0.750 vs. 17.50	84.1	No	ns	0.7234	K-S
		0.750 vs. 20.00	90.3	No	ns	0.3493	K-T																			0.750 vs. 20.00	93.6	No	ns	0.2329	K-T
		0.750 vs. 25	101.7	No	ns	0.0816	K-U																			0.750 vs. 25	106	Yes	*	0.0453	K-U
		0.750 vs. 30	110.9	Yes	*	0.0228	K-V																			0.750 vs. 30	118.2	Yes	**	0.0077	K-V
		1.000 vs. 2.500	7.1	No	ns	>0.9999	L-M																			1.000 vs. 2.500	12.2	No	ns	>0.9999	L-M
		1.000 vs. 5.000	18.2	No	ns	>0.9999	L-N																			1.000 vs. 5.000	19.9	No	ns	>0.9999	L-N
		1.000 vs. 7.500	32.2	No	ns	>0.9999	L-O																			1.000 vs. 7.500	28	No	ns	>0.9999	L-O
		1.000 vs. 10.00	31.7	No	ns	>0.9999	L-P																			1.000 vs. 10.00	28.9	No	ns	>0.9999	L-P
		1.000 vs. 12.50	39.1	No	ns	>0.9999	L-Q																			1.000 vs. 12.50	48.9	No	ns	>0.9999	L-Q
		1.000 vs. 15.00	57.5	No	ns	>0.9999	L-R																			1.000 vs. 15.00	59.2	No	ns	>0.9999	L-R
		1.000 vs. 17.50	65.3	No	ns	>0.9999	L-S																			1.000 vs. 17.50	67.2	No	ns	>0.9999	L-S
		1.000 vs. 20.00	77	No	ns	>0.9999	L-T																			1.000 vs. 20.00	76.7	No	ns	>0.9999	L-T
		1.000 vs. 25	88.4	No	ns	0.4387	L-U																			1.000 vs. 25	89.1	No	ns	0.4036	L-U
		1.000 vs. 30	97.55	No	ns	0.141	L-V																			1.000 vs. 30	101.3	No	ns	0.0867	L-V
		2.500 vs. 5.000	11.1	No	ns	>0.9999	M-N																			2.500 vs. 5.000	7.7	No	ns	>0.9999	M-N
		2.500 vs. 7.500	25.1	No	ns	>0.9999	M-O																			2.500 vs. 7.500	15.8	No	ns	>0.9999	M-O
		2.500 vs. 10.00	24.6	No	ns	>0.9999	M-P																			2.500 vs. 10.00	16.7	No	ns	>0.9999	M-P
		2.500 vs. 12.50	32	No	ns	>0.9999	M-Q																			2.500 vs. 12.50	36.7	No	ns	>0.9999	M-Q
		2.500 vs. 15.00	50.4	No	ns	>0.9999	M-R																			2.500 vs. 15.00	47	No	ns	>0.9999	M-R
		2.500 vs. 17.50	58.2	No	ns	>0.9999	M-S																			2.500 vs. 17.50	55	No	ns	>0.9999	M-S
		2.500 vs. 20.00	69.9	No	ns	>0.9999	M-T																			2.500 vs. 20.00	64.5	No	ns	>0.9999	M-T
		2.500 vs. 25	81.3	No	ns	0.9906	M-U																			2.500 vs. 25	76.9	No	ns	>0.9999	M-U
		2.500 vs. 30	90.45	No	ns	0.343	M-V																			2.500 vs. 30	89.05	No	ns	0.406	M-V
		5.000 vs. 7.500	14	No	ns	>0.9999	N-O																			5.000 vs. 7.500	8.1	No	ns	>0.9999	N-O
		5.000 vs. 10.00	13.5	No	ns	>0.9999	N-P																			5.000 vs. 10.00	9	No	ns	>0.9999	N-P
		5.000 vs. 12.50	20.9	No	ns	>0.9999	N-Q																			5.000 vs. 12.50	29	No	ns	>0.9999	N-Q
		5.000 vs. 15.00	39.3	No	ns	>0.9999	N-R																			5.000 vs. 15.00	39.3	No	ns	>0.9999	N-R
		5.000 vs. 17.50	47.1	No	ns	>0.9999	N-S																			5.000 vs. 17.50	47.3	No	ns	>0.9999	N-S
		5.000 vs. 20.00	58.8	No	ns	>0.9999	N-T																			5.000 vs. 20.00	56.8	No	ns	>0.9999	N-T
		5.000 vs. 25	70.2	No	ns	>0.9999	N-U																			5.000 vs. 25	69.2	No	ns	>0.9999	N-U
		5.000 vs. 30	79.35	No	ns	>0.9999	N-V																			5.000 vs. 30	81.35	No	ns	0.9851	N-V
		7.500 vs. 10.00	-0.5	No	ns	>0.9999	O-P																			7.500 vs. 10.00	0.9	No	ns	>0.9999	O-P
		7.500 vs. 12.50	6.9	No	ns	>0.9999	O-Q																			7.500 vs. 12.50	20.9	No	ns	>0.9999	O-Q
		7.500 vs. 15.00	25.3	No	ns	>0.9999	O-R																			7.500 vs. 15.00	31.2	No	ns	>0.9999	O-R
		7.500 vs. 17.50	33.1	No	ns	>0.9999	O-S																			7.500 vs. 17.50	39.2	No	ns	>0.9999	O-S
		7.500 vs. 20.00	44.8	No	ns	>0.9999	O-T																			7.500 vs. 20.00	48.7	No	ns	>0.9999	O-T
		7.500 vs. 25	56.2	No	ns	>0.9999	O-U																			7.500 vs. 25	61.1	No	ns	>0.9999	O-U
		7.500 vs. 30	65.35	No	ns	>0.9999	O-V																			7.500 vs. 30	73.25	No	ns	>0.9999	O-V
		10.00 vs. 12.50	7.4	No	ns	>0.9999	P-Q																			10.00 vs. 12.50	20	No	ns	>0.9999	P-Q
		10.00 vs. 15.00	25.8	No	ns	>0.9999	P-R																			10.00 vs. 15.00	30.3	No	ns	>0.9999	P-R
		10.00 vs. 17.50	33.6	No	ns	>0.9999	P-S																			10.00 vs. 17.50	38.3	No	ns	>0.9999	P-S
		10.00 vs. 20.00	45.3	No	ns	>0.9999	P-T																			10.00 vs. 20.00	47.8	No	ns	>0.9999	P-T
		10.00 vs. 25	56.7	No	ns	>0.9999	P-U																			10.00 vs. 25	60.2	No	ns	>0.9999	P-U
		10.00 vs. 30	65.85	No	ns	>0.9999	P-V																			10.00 vs. 30	72.35	No	ns	>0.9999	P-V
		12.50 vs. 15.00	18.4	No	ns	>0.9999	Q-R																			12.50 vs. 15.00	10.3	No	ns	>0.9999	Q-R
		12.50 vs. 17.50	26.2	No	ns	>0.9999	Q-S																			12.50 vs. 17.50	18.3	No	ns	>0.9999	Q-S
		12.50 vs. 20.00	37.9	No	ns	>0.9999	Q-T																			12.50 vs. 20.00	27.8	No	ns	>0.9999	Q-T
		12.50 vs. 25	49.3	No	ns	>0.9999	Q-U																			12.50 vs. 25	40.2	No	ns	>0.9999	Q-U
		12.50 vs. 30	58.45	No	ns	>0.9999	Q-V																			12.50 vs. 30	52.35	No	ns	>0.9999	Q-V
		15.00 vs. 17.50	7.8	No	ns	>0.9999	R-S																			15.00 vs. 17.50	8	No	ns	>0.9999	R-S
		15.00 vs. 20.00	19.5	No	ns	>0.9999	R-T																			15.00 vs. 20.00	17.5	No	ns	>0.9999	R-T
		15.00 vs. 25	30.9	No	ns	>0.9999	R-U																			15.00 vs. 25	29.9	No	ns	>0.9999	R-U
		15.00 vs. 30	40.05	No	ns	>0.9999	R-V																			15.00 vs. 30	42.05	No	ns	>0.9999	R-V
		17.50 vs. 20.00	11.7	No	ns	>0.9999	S-T																			17.50 vs. 20.00	9.5	No	ns	>0.9999	S-T
		17.50 vs. 25	23.1	No	ns	>0.9999	S-U																			17.50 vs. 25	21.9	No	ns	>0.9999	S-U
		17.50 vs. 30	32.25	No	ns	>0.9999	S-V																			17.50 vs. 30	34.05	No	ns	>0.9999	S-V
		20.00 vs. 25	11.4	No	ns	>0.9999	T-U																			20.00 vs. 25	12.4	No	ns	>0.9999	T-U
		20.00 vs. 30	20.55	No	ns	>0.9999	T-V																			20.00 vs. 30	24.55	No	ns	>0.9999	T-V
		25 vs. 30	9.15	No	ns	>0.9999	U-V																			25 vs. 30	12.15	No	ns	>0.9999	U-V
[truncated: 22 more columns]

## Sheet: Supplementary Fig. 3b
Supplementary Fig. 3b
		EGCG													Morin hydrate													5-ASA													Vehicle
IC values (μM)		Rep1	Rep2	Rep3	Rep4	Rep5	Rep6	Rep7	Rep8	Rep9	Rep10				Rep1	Rep2	Rep3	Rep4	Rep5	Rep6	Rep7	Rep8	Rep9	Rep10				Rep1	Rep2	Rep3	Rep4	Rep5	Rep6	Rep7	Rep8	Rep9	Rep10				Rep1	Rep2	Rep3	Rep4	Rep5	Rep6	Rep7	Rep8	Rep9
	Veh	1	1	1	1	1	1	1	1	1	1				1	1	1	1	1	1	1	1	1	1				1	1	1	1	1	1	1	1	1	1				1	1	1	1	1	1	1	1	1
	0.010	0.9129	1.1292	0.9457	1.0115	1.0194	0.9513	0.9867	1.0573	1.0912	0.9887				0.9998	0.9638	0.9891	1.0408	1.019	0.9214	0.9836	0.9807	0.9054	1.1349				0.9696	1.0657	0.9694	1.0457	0.9963	0.9824	0.925	1.0271	0.9823	0.9738				0.9951	0.9998	0.9987	0.9485	0.9988	0.9385	0.9989	0.9997	0.9982
	0.025	0.9829	0.9952	0.9664	0.9804	1.0011	0.9866	0.9621	0.9795	0.9878	1.0097				1.0894	0.9897	0.9205	0.9769	0.8999	0.9308	0.9148	1.0534	0.9139	0.8934				0.9556	0.9469	0.9579	0.9771	0.9461	0.9518	0.9843	0.9397	0.9529	0.9603				0.9914	0.9902	0.9984	0.9494	0.9868	0.9874	0.9955	0.9806	0.9366
	0.050	0.9005	0.9333	0.9714	0.936	0.9063	0.9905	0.9585	0.9712	0.9645	0.9856				0.9354	0.9467	0.9601	0.9323	0.9707	0.9097	0.9217	0.9965	0.9554	0.9692				0.9076	0.9181	0.9068	0.9266	0.9047	0.9085	0.8908	0.8924	0.9697	0.8741				0.9878	0.9884	0.9985	0.9713	0.9884	0.9392	0.9786	0.9803	0.9373
	0.075	0.9359	0.9582	0.9681	0.8859	0.9711	0.9213	0.9668	0.9926	0.8902	0.9898				0.8356	0.9037	0.9049	0.9818	0.9558	0.9333	0.956	0.9132	0.9198	0.9365				0.9182	0.9086	0.9108	0.9052	0.8512	0.8759	0.8433	0.8594	0.8787	0.8411				0.9897	0.9858	0.9984	0.9297	0.9602	0.9906	0.9406	0.965	0.9705
	0.100	0.857	0.8177	0.8863	0.8845	0.8634	0.8663	0.8087	0.9083	0.9031	0.8621				0.7281	0.8878	0.8407	0.8247	0.844	0.833	0.8104	0.8218	0.8649	0.8958				0.7648	0.8054	0.819	0.8312	0.8385	0.8239	0.7694	0.8073	0.8565	0.8101				0.9933	0.9902	0.9199	0.9902	0.9089	0.9691	0.9391	0.9729	0.9395
	0.250	0.8212	0.8935	0.8672	0.8647	0.9555	0.8797	0.8404	0.7998	0.882	0.8446				0.8843	0.9787	0.8945	0.8558	0.8977	0.8835	0.831	0.7948	0.8706	0.8805				0.7511	0.7829	0.7809	0.7319	0.8095	0.7293	0.7026	0.7801	0.7213	0.7815				0.9898	0.9798	0.9985	0.9505	0.9725	0.9496	0.9493	0.9491	0.9255
	0.500	0.7232	0.8449	0.8749	0.7777	0.8056	0.8395	0.8977	0.779	0.8287	0.8839				0.8219	0.7888	0.7643	0.8074	0.8706	0.8423	0.8733	0.8153	0.8742	0.7409				0.743	0.7048	0.7428	0.7344	0.689	0.7484	0.7418	0.6789	0.7581	0.6916				0.9274	0.9685	0.9854	0.9497	0.9504	0.9288	0.9492	0.9286	0.9396
	0.750	0.679	0.7292	0.7092	0.7227	0.7683	0.7271	0.7524	0.7395	0.7448	0.7939				0.7698	0.8355	0.7655	0.7334	0.7488	0.7467	0.7774	0.8359	0.7712	0.7826				0.6851	0.6254	0.6155	0.6661	0.6827	0.7193	0.6851	0.5921	0.5333	0.6372				0.9558	0.9286	0.9685	0.9197	0.9485	0.9082	0.9297	0.9494	0.9396
	1.000	0.6395	0.6721	0.6619	0.614	0.7292	0.7092	0.6267	0.6929	0.6177	0.657				0.6758	0.6632	0.6028	0.6086	0.6755	0.6939	0.691	0.611	0.6541	0.6429				0.5725	0.5312	0.5807	0.6217	0.521	0.5927	0.5001	0.4665	0.6058	0.6221				0.9875	0.9652	0.9542	0.9506	0.9494	0.9496	0.7504	0.9514	0.9498
	2.500	0.6345	0.7084	0.6213	0.6329	0.6892	0.5122	0.5962	0.5855	0.6128	0.6948				0.5238	0.622	0.6519	0.635	0.5135	0.57	0.6928	0.5255	0.4201	0.6244				0.3893	0.5098	0.5968	0.5983	0.4951	0.4001	0.5364	0.5107	0.4564	0.4493				0.9458	0.9285	0.9107	0.9501	0.9114	0.9498	0.9297	0.9496	0.8799
	5.000	0.6937	0.5192	0.5525	0.5543	0.5568	0.5864	0.6124	0.649	0.5302	0.5014				0.5392	0.5341	0.5899	0.4196	0.5437	0.5823	0.567	0.5732	0.4878	0.4204				0.4262	0.5079	0.5416	0.4849	0.5243	0.5343	0.4377	0.5214	0.4729	0.3883				0.9385	0.9018	0.9686	0.9499	0.9497	0.8494	0.9088	0.9101	0.9045
	7.500	0.5421	0.533	0.5733	0.5058	0.4918	0.5918	0.5001	0.4858	0.4813	0.4569				0.4207	0.5102	0.4229	0.5324	0.5467	0.4993	0.4548	0.4327	0.4287	0.4387				0.4973	0.3305	0.4633	0.4246	0.4506	0.4524	0.3909	0.3502	0.4193	0.4587				0.9114	0.9002	0.9265	0.9227	0.9202	0.9194	0.9181	0.9077	0.9169
	10.00	0.5607	0.5461	0.5156	0.5297	0.4309	0.4447	0.5609	0.4881	0.4963	0.5826				0.4064	0.397	0.4405	0.4231	0.4086	0.4324	0.569	0.5267	0.5815	0.503				0.373	0.4039	0.3857	0.4955	0.3767	0.4903	0.3835	0.3838	0.3904	0.4312				0.9208	0.8786	0.8848	0.8983	0.8501	0.8896	0.8915	0.9363	0.9491
	12.50	0.5414	0.4897	0.4853	0.4656	0.4654	0.5978	0.4351	0.4718	0.5027	0.4238				0.3921	0.2781	0.3398	0.3209	0.3401	0.3863	0.329	0.3365	0.3428	0.3831				0.3311	0.3305	0.2707	0.3875	0.2908	0.2076	0.3734	0.3548	0.284	0.2986				0.9045	0.8574	0.8602	0.9568	0.8899	0.9495	0.8996	0.8683	0.9052
	15.00	0.4113	0.4295	0.3962	0.3873	0.37	0.4515	0.4147	0.3358	0.3826	0.3398				0.2737	0.2938	0.3359	0.2911	0.3304	0.2398	0.2414	0.2692	0.2919	0.2529				0.1327	0.1482	0.2576	0.2498	0.1725	0.2509	0.312	0.1932	0.294	0.1117				0.9303	0.9399	0.8884	0.9373	0.8602	0.8801	0.9485	0.8203	0.8854
	17.50	0.3188	0.3449	0.397	0.4137	0.3241	0.3081	0.2951	0.2478	0.2489	0.2464				0.2279	0.2806	0.2335	0.2049	0.2163	0.3056	0.2445	0.2236	0.21	0.2578				0.1514	0.0946	0.1157	0.0952	0.0815	0.1426	0.0731	0.0985	0.1598	0.1281				0.8985	0.9288	0.8817	0.9003	0.9535	0.8897	0.8496	0.8522	0.9487
	20.00	0.2144	0.2169	0.2197	0.1531	0.2074	0.2036	0.2664	0.1913	0.2005	0.2168				0.1171	0.1029	0.2694	0.241	0.1367	0.1928	0.114	0.127	0.1758	0.1586				0.138	0.0845	0.0678	0.0681	0.1118	0.0955	0.0584	0.1138	0.1017	0.0495				0.8804	0.9128	0.9228	0.8397	0.9366	0.8412	0.9545	0.9493	0.8586
	25	0.1667	0.1803	0.1266	0.1527	0.1861	0.1433	0.1113	0.19	0.1176	0.1447				0.0906	0.0943	0.0869	0.0978	0.0921	0.0824	0.0711	0.0667	0.1077	0.1822				0.0589	0.0468	0.0851	0.0965	0.0235	0.0345	0.0546	0.0347	0.0366	0.0285				0.8986	0.8873	0.8763	0.9154	0.8281	0.8985	0.9325	0.8593	0.8891
	30	0.0516	0.0115	0.1944	0.1067	0.0968	0.1538	0.1746	0.0608	0.0709	0.0609				0.0597	0.0806	0.0824	0.045	0.0159	0.0273	0.0648	0.0634	0.0815	0.0926				0.0145	0.0245	0.0089	0.0167	0.0815	0.0154	0.0084	0.0079	0.0124	0.0122				0.8765	0.828	0.949	0.848	0.9121	0.9199	0.9004	0.9655	0.8548
Fit spline/ LOWESS		EGCG										Average	SD		Morin hydrate										Average	SD		5-ASA										Average	SD
	IC10	27.0431	26.701	29.9739	27.9211	28.7722	28.603	29.4767	27.3532	26.7119	26.9217	27.9478	1.19532		25.4697	26.0579	27.1879	26.0281	24.8067	25.436	24.9233	25.163	26.44	28.0026	25.9515	1.02626		23.5782	22.4126	22.6423	23.6071	22.9203	22.9384	23.1017	22.8324	23.6214	21.8706	22.9525	0.56407
	IC50	10.7928	6.66972	6.58039	5.41533	5.95582	6.07687	6.50565	5.94985	4.70786	5.55813	6.42124	1.64839		4.14958	5.12944	4.97264	4.01349	4.65857	5.32328	6.53187	4.60861	3.67345	3.8883	4.69492	0.849827		2.93313	3.18911	4.3219	4.14551	3.70846	3.6691	3.12844	3.0371	2.94997	3.1021	3.41848	0.508705
	IC90	0.460377	0.886587	0.74923	0.676648	0.886189	0.721584	0.716664	0.82777	0.823625	0.890131	0.763881	0.13231		0.68095	0.814707	0.644691	0.740372	0.732382	0.581572	0.673717	0.737407	0.582471	0.799695	0.698796	0.0810362		0.423602	0.515165	0.437756	0.563279	0.406705	0.41571	0.338686	0.394683	0.475464	0.375672	0.434672	0.066881
	adjusted IC90	46.0377	88.6587	74.923	67.6648	88.6189	72.1584	71.6664	82.777	82.3625	89.0131				68.095	81.4707	64.4691	74.0372	73.2382	58.1572	67.3717	73.7407	58.2471	79.9695				42.3602	51.5165	43.7756	56.3279	40.6705	41.571	33.8686	39.4683	47.5464	37.5672
One-way ANOVA (Tukey's multiple comparisons test)		Mean Diff.	95.00% CI of diff.	Significant?	Summary	Adjusted P Value
IC10	EGCG vs. Morin hydrate	1.996	0.9250 to 3.068	Yes	***	0.0002	A-B
	EGCG vs. 5-ASA	4.995	3.924 to 6.067	Yes	****	<0.0001	A-C
	Morin hydrate vs. 5-ASA	2.999	1.928 to 4.070	Yes	****	<0.0001	B-C
IC50	EGCG vs. Morin hydrate	1.726	0.4952 to 2.957	Yes	**	0.0048	A-B
	EGCG vs. 5-ASA	3.003	1.772 to 4.234	Yes	****	<0.0001	A-C
	Morin hydrate vs. 5-ASA	1.276	0.04533 to 2.508	Yes	*	0.041	B-C
IC90	EGCG vs. Morin hydrate	0.06508	-0.04308 to 0.1732	No	ns	0.3106	A-B
	EGCG vs. 5-ASA	0.3292	0.2210 to 0.4374	Yes	****	<0.0001	A-C
	Morin hydrate vs. 5-ASA	0.2641	0.1559 to 0.3723	Yes	****	<0.0001	B-C
[truncated: 1 more columns]

## Sheet: Supplementary Fig. 3c
Supplementary Fig. 3c
		EGCG- Oscar Relative mRNA expression levels													Morin hydrate- Oscar Relative mRNA expression levels													5-ASA- Oscar Relative mRNA expression levels
			hOSCAR-Fc													hOSCAR-Fc													hOSCAR-Fc
mRNA levels	Independent primary culture	None	Fc only	Veh	0.010	0.050	0.100	0.500	1.000	5.000	10.00	20.00		Independent primary culture	None	Fc only	Veh	0.010	0.050	0.100	0.500	1.000	5.000	10.00	20.00		Independent primary culture	None	Fc only	Veh	0.010	0.050	0.100	0.500	1.000	5.000	10.00	20.00
	#1	0.0648	0.1241	1	0.8013	0.8714	0.9316	0.976	0.9772	0.9418	0.9162	0.8866		#1	0.0928	0.052	1	0.9006	0.8944	0.9577	0.9799	0.9195	0.9372	0.8961	0.9217		#1	0.0928	0.052	1	0.9096	0.9276	0.9648	0.643	0.5725	0.4262	0.373	0.3327
	#2	0.0614	0.0984	1	0.9184	0.9813	0.9441	0.9164	1.0496	0.9528	0.9401	0.9731		#2	0.0255	0.0182	1	0.9799	1.0186	0.9998	1.0817	1.0775	1.0636	0.979	0.8927		#2	0.0255	0.0182	1	1.0657	0.921	0.9054	0.5048	0.5512	0.4079	0.4039	0.2482
	#3	0.0715	0.1065	1	0.9417	0.964	0.936	0.9094	0.8901	0.9268	0.9038	0.8629		#3	0.0201	0.0416	1	1.0065	0.9339	0.9175	0.9297	1.0375	1.034	0.9955	0.8254		#3	0.0201	0.0416	1	0.9194	0.9968	0.819	0.6428	0.6807	0.3416	0.3857	0.1576
	#4	0.0791	0.1124	1	0.9744	1.1997	1.0021	0.897	0.8999	0.9443	0.8893	0.9412		#4	0.0244	0.0076	1	1.0657	0.9268	1.0208	1.0514	1.0569	0.906	0.9402	0.8325		#4	0.0244	0.0076	1	1.0457	0.9666	0.831	0.7344	0.6217	0.4849	0.2955	0.2498
	#5	0.0514	0.1129	1	0.9185	0.7633	0.7338	0.9406	1.0881	0.9429	0.9419	0.8973		#5	0.0207	0.025	1	1.1203	1.1022	0.9494	0.9384	0.8416	0.9756	0.8903	0.882		#5	0.0207	0.025	1	1.0763	0.9347	0.8685	0.689	0.521	0.3243	0.3767	0.1725
	Average	0.06564	0.11086	1	0.91086	0.95594	0.90952	0.92788	0.98098	0.94172	0.91826	0.91222		Average	0.0367	0.02888	1	1.0146	0.97518	0.96904	0.99622	0.9866	0.98328	0.94022	0.87086		Average	0.0367	0.02888	1	1.00334	0.94934	0.87774	0.6428	0.58942	0.39698	0.36696	0.23216
	s.e.m.	0.00467425	0.00421955	0	0.0292464	0.0722441	0.0457346	0.0139718	0.0393896	0.00420374	0.0102173	0.0198213		s.e.m.	0.0140632	0.00799465	0	0.0374496	0.0378084	0.0184336	0.03032	0.045455	0.0293073	0.0212113	0.0183356		s.e.m.	0.0140632	0.00799465	0	0.0366329	0.0142135	0.0265188	0.0384506	0.0281091	0.0291996	0.0186462	0.0314605
	p value (vs. Veh)				0.6213	0.9942	0.6008	0.8502	>0.9999	0.9569	0.7301	0.6419		p value (vs. Veh)				>0.9999	0.9999	0.9991	>0.9999	>0.9999	>0.9999	0.8897	0.0526		p value (vs. Veh)				>0.9999	0.9357	0.045	<0.0001	<0.0001	<0.0001	<0.0001	<0.0001
		EGCG													Morin hydrate													5-ASA
	Tukey's multiple comparisons test		Mean Diff.	95.00% CI of diff.	Significant	Summary	Adjusted P Value							Tukey's multiple comparisons test		Mean Diff.	95.00% CI of diff.	Significant	Summary	Adjusted P Value							Tukey's multiple comparisons test		Mean Diff.	95.00% CI of diff.	Significant	Summary	Adjusted P Value
		None vs. Ad-Control	-0.04522	-0.1932 to 0.1028	No	ns	0.993	A-B							None vs. Ad-Control	0.00782	-0.1221 to 0.1377	No	ns	>0.9999	A-B							None vs. Ad-Control	0.00782	-0.1129 to 0.1286	No	ns	>0.9999	A-B
		None vs. Veh	-0.9344	-1.082 to -0.7863	Yes	****	<0.0001	A-C							None vs. Veh	-0.9633	-1.093 to -0.8334	Yes	****	<0.0001	A-C							None vs. Veh	-0.9633	-1.084 to -0.8425	Yes	****	<0.0001	A-C
		None vs. 0.01	-0.8452	-0.9932 to -0.6972	Yes	****	<0.0001	A-D							None vs. 0.01	-0.9779	-1.108 to -0.8480	Yes	****	<0.0001	A-D							None vs. 0.01	-0.9666	-1.087 to -0.8459	Yes	****	<0.0001	A-D
		None vs. 0.05	-0.8903	-1.038 to -0.7423	Yes	****	<0.0001	A-E							None vs. 0.05	-0.9385	-1.068 to -0.8086	Yes	****	<0.0001	A-E							None vs. 0.05	-0.9126	-1.033 to -0.7919	Yes	****	<0.0001	A-E
		None vs. 0.1	-0.8439	-0.9919 to -0.6959	Yes	****	<0.0001	A-F							None vs. 0.1	-0.9323	-1.062 to -0.8024	Yes	****	<0.0001	A-F							None vs. 0.1	-0.841	-0.9618 to -0.7203	Yes	****	<0.0001	A-F
		None vs. 0.5	-0.8622	-1.010 to -0.7142	Yes	****	<0.0001	A-G							None vs. 0.5	-0.9595	-1.089 to -0.8296	Yes	****	<0.0001	A-G							None vs. 0.5	-0.6061	-0.7269 to -0.4853	Yes	****	<0.0001	A-G
		None vs. 1	-0.9153	-1.063 to -0.7673	Yes	****	<0.0001	A-H							None vs. 1	-0.9499	-1.080 to -0.8200	Yes	****	<0.0001	A-H							None vs. 1	-0.5527	-0.6735 to -0.4320	Yes	****	<0.0001	A-H
		None vs. 5	-0.8761	-1.024 to -0.7281	Yes	****	<0.0001	A-I							None vs. 5	-0.9466	-1.076 to -0.8167	Yes	****	<0.0001	A-I							None vs. 5	-0.3603	-0.4810 to -0.2395	Yes	****	<0.0001	A-I
		None vs. 10	-0.8526	-1.001 to -0.7046	Yes	****	<0.0001	A-J							None vs. 10	-0.9035	-1.033 to -0.7736	Yes	****	<0.0001	A-J							None vs. 10	-0.3303	-0.4510 to -0.2095	Yes	****	<0.0001	A-J
		None vs. 20	-0.8466	-0.9946 to -0.6986	Yes	****	<0.0001	A-K							None vs. 20	-0.8342	-0.9641 to -0.7042	Yes	****	<0.0001	A-K							None vs. 20	-0.1955	-0.3162 to -0.07469	Yes	****	<0.0001	A-K
		Ad-Control vs. Veh	-0.8891	-1.037 to -0.7411	Yes	****	<0.0001	B-C							Ad-Control vs. Veh	-0.9711	-1.101 to -0.8412	Yes	****	<0.0001	B-C							Ad-Control vs. Veh	-0.9711	-1.092 to -0.8504	Yes	****	<0.0001	B-C
		Ad-Control vs. 0.01	-0.8	-0.9480 to -0.6520	Yes	****	<0.0001	B-D							Ad-Control vs. 0.01	-0.9857	-1.116 to -0.8558	Yes	****	<0.0001	B-D							Ad-Control vs. 0.01	-0.9745	-1.095 to -0.8537	Yes	****	<0.0001	B-D
		Ad-Control vs. 0.05	-0.8451	-0.9931 to -0.6971	Yes	****	<0.0001	B-E							Ad-Control vs. 0.05	-0.9463	-1.076 to -0.8164	Yes	****	<0.0001	B-E							Ad-Control vs. 0.05	-0.9205	-1.041 to -0.7997	Yes	****	<0.0001	B-E
		Ad-Control vs. 0.1	-0.7987	-0.9467 to -0.6506	Yes	****	<0.0001	B-F							Ad-Control vs. 0.1	-0.9402	-1.070 to -0.8102	Yes	****	<0.0001	B-F							Ad-Control vs. 0.1	-0.8489	-0.9696 to -0.7281	Yes	****	<0.0001	B-F
		Ad-Control vs. 0.5	-0.817	-0.9650 to -0.6690	Yes	****	<0.0001	B-G							Ad-Control vs. 0.5	-0.9673	-1.097 to -0.8374	Yes	****	<0.0001	B-G							Ad-Control vs. 0.5	-0.6139	-0.7347 to -0.4932	Yes	****	<0.0001	B-G
		Ad-Control vs. 1	-0.8701	-1.018 to -0.7221	Yes	****	<0.0001	B-H							Ad-Control vs. 1	-0.9577	-1.088 to -0.8278	Yes	****	<0.0001	B-H							Ad-Control vs. 1	-0.5605	-0.6813 to -0.4398	Yes	****	<0.0001	B-H
		Ad-Control vs. 5	-0.8309	-0.9789 to -0.6828	Yes	****	<0.0001	B-I							Ad-Control vs. 5	-0.9544	-1.084 to -0.8245	Yes	****	<0.0001	B-I							Ad-Control vs. 5	-0.3681	-0.4889 to -0.2473	Yes	****	<0.0001	B-I
		Ad-Control vs. 10	-0.8074	-0.9554 to -0.6594	Yes	****	<0.0001	B-J							Ad-Control vs. 10	-0.9113	-1.041 to -0.7814	Yes	****	<0.0001	B-J							Ad-Control vs. 10	-0.3381	-0.4588 to -0.2173	Yes	****	<0.0001	B-J
		Ad-Control vs. 20	-0.8014	-0.9494 to -0.6533	Yes	****	<0.0001	B-K							Ad-Control vs. 20	-0.842	-0.9719 to -0.7121	Yes	****	<0.0001	B-K							Ad-Control vs. 20	-0.2033	-0.3240 to -0.08251	Yes	****	<0.0001	B-K
		Veh vs. 0.01	0.08914	-0.05888 to 0.2372	No	ns	0.6213	C-D							Veh vs. 0.01	-0.0146	-0.1445 to 0.1153	No	ns	>0.9999	C-D							Veh vs. 0.01	-0.00334	-0.1241 to 0.1174	No	ns	>0.9999	C-D
		Veh vs. 0.05	0.04406	-0.1040 to 0.1921	No	ns	0.9942	C-E							Veh vs. 0.05	0.02482	-0.1051 to 0.1547	No	ns	0.9999	C-E							Veh vs. 0.05	0.05066	-0.07011 to 0.1714	No	ns	0.9357	C-E
		Veh vs. 0.1	0.09048	-0.05754 to 0.2385	No	ns	0.6008	C-F							Veh vs. 0.1	0.03096	-0.09896 to 0.1609	No	ns	0.9991	C-F							Veh vs. 0.1	0.1223	0.001495 to 0.2430	Yes	*	0.045	C-F
		Veh vs. 0.5	0.07212	-0.07590 to 0.2201	No	ns	0.8502	C-G							Veh vs. 0.5	0.00378	-0.1261 to 0.1337	No	ns	>0.9999	C-G							Veh vs. 0.5	0.3572	0.2364 to 0.4780	Yes	****	<0.0001	C-G
		Veh vs. 1	0.01902	-0.1290 to 0.1670	No	ns	>0.9999	C-H							Veh vs. 1	0.0134	-0.1165 to 0.1433	No	ns	>0.9999	C-H							Veh vs. 1	0.4106	0.2898 to 0.5313	Yes	****	<0.0001	C-H
		Veh vs. 5	0.05828	-0.08974 to 0.2063	No	ns	0.9569	C-I							Veh vs. 5	0.01672	-0.1132 to 0.1466	No	ns	>0.9999	C-I							Veh vs. 5	0.603	0.4823 to 0.7238	Yes	****	<0.0001	C-I
		Veh vs. 10	0.08174	-0.06628 to 0.2298	No	ns	0.7301	C-J							Veh vs. 10	0.05978	-0.07014 to 0.1897	No	ns	0.8897	C-J							Veh vs. 10	0.633	0.5123 to 0.7538	Yes	****	<0.0001	C-J
		Veh vs. 20	0.08778	-0.06024 to 0.2358	No	ns	0.6419	C-K							Veh vs. 20	0.1291	-0.0007795 to 0.2591	No	ns	0.0526	C-K							Veh vs. 20	0.7678	0.6471 to 0.8886	Yes	****	<0.0001	C-K
		0.01 vs. 0.05	-0.04508	-0.1931 to 0.1029	No	ns	0.9931	D-E							0.01 vs. 0.05	0.03942	-0.09050 to 0.1693	No	ns	0.9933	D-E							0.01 vs. 0.05	0.054	-0.06677 to 0.1748	No	ns	0.9061	D-E
		0.01 vs. 0.1	0.00134	-0.1467 to 0.1494	No	ns	>0.9999	D-F							0.01 vs. 0.1	0.04556	-0.08436 to 0.1755	No	ns	0.9804	D-F							0.01 vs. 0.1	0.1256	0.004835 to 0.2464	Yes	*	0.0353	D-F
		0.01 vs. 0.5	-0.01702	-0.1650 to 0.1310	No	ns	>0.9999	D-G							0.01 vs. 0.5	0.01838	-0.1115 to 0.1483	No	ns	>0.9999	D-G							0.01 vs. 0.5	0.3605	0.2398 to 0.4813	Yes	****	<0.0001	D-G
		0.01 vs. 1	-0.07012	-0.2181 to 0.07790	No	ns	0.8707	D-H							0.01 vs. 1	0.028	-0.1019 to 0.1579	No	ns	0.9996	D-H							0.01 vs. 1	0.4139	0.2932 to 0.5347	Yes	****	<0.0001	D-H
		0.01 vs. 5	-0.03086	-0.1789 to 0.1172	No	ns	0.9997	D-I							0.01 vs. 5	0.03132	-0.09860 to 0.1612	No	ns	0.999	D-I							0.01 vs. 5	0.6064	0.4856 to 0.7271	Yes	****	<0.0001	D-I
		0.01 vs. 10	-0.0074	-0.1554 to 0.1406	No	ns	>0.9999	D-J							0.01 vs. 10	0.07438	-0.05554 to 0.2043	No	ns	0.6871	D-J							0.01 vs. 10	0.6364	0.5156 to 0.7571	Yes	****	<0.0001	D-J
		0.01 vs. 20	-0.00136	-0.1494 to 0.1467	No	ns	>0.9999	D-K							0.01 vs. 20	0.1437	0.01382 to 0.2737	Yes	*	0.0194	D-K							0.01 vs. 20	0.7712	0.6504 to 0.8919	Yes	****	<0.0001	D-K
		0.05 vs. 0.1	0.04642	-0.1016 to 0.1944	No	ns	0.9914	E-F							0.05 vs. 0.1	0.00614	-0.1238 to 0.1361	No	ns	>0.9999	E-F							0.05 vs. 0.1	0.0716	-0.04917 to 0.1924	No	ns	0.6422	E-F
		0.05 vs. 0.5	0.02806	-0.1200 to 0.1761	No	ns	0.9999	E-G							0.05 vs. 0.5	-0.02104	-0.1510 to 0.1089	No	ns	>0.9999	E-G							0.05 vs. 0.5	0.3065	0.1858 to 0.4273	Yes	****	<0.0001	E-G
		0.05 vs. 1	-0.02504	-0.1731 to 0.1230	No	ns	>0.9999	E-H							0.05 vs. 1	-0.01142	-0.1413 to 0.1185	No	ns	>0.9999	E-H							0.05 vs. 1	0.3599	0.2392 to 0.4807	Yes	****	<0.0001	E-H
		0.05 vs. 5	0.01422	-0.1338 to 0.1622	No	ns	>0.9999	E-I							0.05 vs. 5	-0.0081	-0.1380 to 0.1218	No	ns	>0.9999	E-I							0.05 vs. 5	0.5524	0.4316 to 0.6731	Yes	****	<0.0001	E-I
		0.05 vs. 10	0.03768	-0.1103 to 0.1857	No	ns	0.9984	E-J							0.05 vs. 10	0.03496	-0.09496 to 0.1649	No	ns	0.9974	E-J							0.05 vs. 10	0.5824	0.4616 to 0.7031	Yes	****	<0.0001	E-J
		0.05 vs. 20	0.04372	-0.1043 to 0.1917	No	ns	0.9946	E-K							0.05 vs. 20	0.1043	-0.02560 to 0.2342	No	ns	0.2223	E-K							0.05 vs. 20	0.7172	0.5964 to 0.8379	Yes	****	<0.0001	E-K
		0.1 vs. 0.5	-0.01836	-0.1664 to 0.1297	No	ns	>0.9999	F-G							0.1 vs. 0.5	-0.02718	-0.1571 to 0.1027	No	ns	0.9997	F-G							0.1 vs. 0.5	0.2349	0.1142 to 0.3557	Yes	****	<0.0001	F-G
		0.1 vs. 1	-0.07146	-0.2195 to 0.07656	No	ns	0.8571	F-H							0.1 vs. 1	-0.01756	-0.1475 to 0.1124	No	ns	>0.9999	F-H							0.1 vs. 1	0.2883	0.1676 to 0.4091	Yes	****	<0.0001	F-H
		0.1 vs. 5	-0.0322	-0.1802 to 0.1158	No	ns	0.9996	F-I							0.1 vs. 5	-0.01424	-0.1442 to 0.1157	No	ns	>0.9999	F-I							0.1 vs. 5	0.4808	0.3600 to 0.6015	Yes	****	<0.0001	F-I
		0.1 vs. 10	-0.00874	-0.1568 to 0.1393	No	ns	>0.9999	F-J							0.1 vs. 10	0.02882	-0.1011 to 0.1587	No	ns	0.9995	F-J							0.1 vs. 10	0.5108	0.3900 to 0.6315	Yes	****	<0.0001	F-J
		0.1 vs. 20	-0.0027	-0.1507 to 0.1453	No	ns	>0.9999	F-K							0.1 vs. 20	0.09818	-0.03174 to 0.2281	No	ns	0.298	F-K							0.1 vs. 20	0.6456	0.5248 to 0.7663	Yes	****	<0.0001	F-K
		0.5 vs. 1	-0.0531	-0.2011 to 0.09492	No	ns	0.977	G-H							0.5 vs. 1	0.00962	-0.1203 to 0.1395	No	ns	>0.9999	G-H							0.5 vs. 1	0.05338	-0.06739 to 0.1741	No	ns	0.9121	G-H
		0.5 vs. 5	-0.01384	-0.1619 to 0.1342	No	ns	>0.9999	G-I							0.5 vs. 5	0.01294	-0.1170 to 0.1429	No	ns	>0.9999	G-I							0.5 vs. 5	0.2458	0.1251 to 0.3666	Yes	****	<0.0001	G-I
		0.5 vs. 10	0.00962	-0.1384 to 0.1576	No	ns	>0.9999	G-J							0.5 vs. 10	0.056	-0.07392 to 0.1859	No	ns	0.9242	G-J							0.5 vs. 10	0.2758	0.1551 to 0.3966	Yes	****	<0.0001	G-J
		0.5 vs. 20	0.01566	-0.1324 to 0.1637	No	ns	>0.9999	G-K							0.5 vs. 20	0.1254	-0.004560 to 0.2553	No	ns	0.0671	G-K							0.5 vs. 20	0.4106	0.2899 to 0.5314	Yes	****	<0.0001	G-K
		1 vs. 5	0.03926	-0.1088 to 0.1873	No	ns	0.9977	H-I							1 vs. 5	0.00332	-0.1266 to 0.1332	No	ns	>0.9999	H-I							1 vs. 5	0.1924	0.07167 to 0.3132	Yes	***	0.0001	H-I
		1 vs. 10	0.06272	-0.08530 to 0.2107	No	ns	0.9316	H-J							1 vs. 10	0.04638	-0.08354 to 0.1763	No	ns	0.9778	H-J							1 vs. 10	0.2225	0.1017 to 0.3432	Yes	****	<0.0001	H-J
		1 vs. 20	0.06876	-0.07926 to 0.2168	No	ns	0.8837	H-K							1 vs. 20	0.1157	-0.01418 to 0.2457	No	ns	0.12	H-K							1 vs. 20	0.3573	0.2365 to 0.4780	Yes	****	<0.0001	H-K
		5 vs. 10	0.02346	-0.1246 to 0.1715	No	ns	>0.9999	I-J							5 vs. 10	0.04306	-0.08686 to 0.1730	No	ns	0.987	I-J							5 vs. 10	0.03002	-0.09075 to 0.1508	No	ns	0.9987	I-J
		5 vs. 20	0.0295	-0.1185 to 0.1775	No	ns	0.9998	I-K							5 vs. 20	0.1124	-0.01750 to 0.2423	No	ns	0.1449	I-K							5 vs. 20	0.1648	0.04405 to 0.2856	Yes	**	0.0015	I-K
		10 vs. 20	0.00604	-0.1420 to 0.1541	No	ns	>0.9999	J-K							10 vs. 20	0.06936	-0.06056 to 0.1993	No	ns	0.7671	J-K							10 vs. 20	0.1348	0.01403 to 0.2556	Yes	*	0.0177	J-K

## Sheet: Supplementary Fig. 3f
Supplementary Fig. 3f
		Oscar Relative mRNA expression levels
		Group 1: COLpep(-) IL-1β(-)						Group 2: COLpep(-) IL-1β(+)						Group 3: COLpep(+) IL-1β(+)
mRNA levels	Independent primary culture	None	COLpep	Ad-C	200	400	800	None	COLpep	Ad-C	200	400	800	None	COLpep	Ad-C	200	400	800
	#1	0.0421	0.0945	1	452.441	857.19	1945.72	0.0421	0.0945	1	512.903	1015.93	2021.74	0.0421	0.0945	1	704.311	1319.62	2302.2
	#2	0.0082	0.0856	1	405.817	922.982	1845.25	0.0082	0.0856	1	554.775	1024.11	2007.06	0.0082	0.0856	1	705.878	1545.51	2210.85
	#3	0.0243	0.0719	1	514.552	956.087	1864.45	0.0243	0.0719	1	584.359	1035.7	2015.89	0.0243	0.0719	1	725.61	1395.89	2395.45
	#4	0.0148	0.0514	1	500.127	897.179	1895.53	0.0148	0.0514	1	594.155	1041.37	2014.72	0.0148	0.0514	1	698.526	1408.46	2385.35
	#5	0.0211	0.0614	1	485.145	985.777	1905.11	0.0211	0.0614	1	604.942	1025.48	2035.76	0.0211	0.0614	1	734.457	1312.05	2376.85
	Average	0.0221	0.07296	1	471.616	923.843	1891.21	0.0221	0.07296	1	570.227	1028.52	2019.03	0.0221	0.07296	1	713.756	1396.31	2334.14
	s.e.m.	0.00571113	0.00782091	0	19.4122	22.394	17.3376	0.00571113	0.00782091	0	16.5864	4.49299	4.78953	0.00571113	0.00782091	0	6.90025	42.0659	34.9476
		Oscar Relative mRNA expression levels
	Two-way ANOVA (Sidak's multiple comparisons test)		Mean Diff.	95.00% CI of diff.	Significant	Summary	Adjusted P Value
		None:Group 1 vs. None:Group 2	0	-84.56189820 to 84.56189820	No	ns	>0.9999
		None:Group 1 vs. None:Group 3	0	-84.56189820 to 84.56189820	No	ns	>0.9999
		None:Group 1 vs. COLpep:Group 1	-0.05154	-84.61343820 to 84.51035820	No	ns	>0.9999
		None:Group 1 vs. COLpep:Group 2	-0.05154	-84.61343820 to 84.51035820	No	ns	>0.9999
		None:Group 1 vs. COLpep:Group 3	-0.05154	-84.61343820 to 84.51035820	No	ns	>0.9999
		None:Group 1 vs. Ad-C:Group 1	-0.97858	-85.54047820 to 83.58331820	No	ns	>0.9999
		None:Group 1 vs. Ad-C:Group 2	-0.97858	-85.54047820 to 83.58331820	No	ns	>0.9999
		None:Group 1 vs. Ad-C:Group 3	-0.97858	-85.54047820 to 83.58331820	No	ns	>0.9999
		None:Group 1 vs. 200:Group 1	-471.179	-555.7404782 to -386.6166818	Yes	****	<0.0001
		None:Group 1 vs. 200:Group 2	-569.579	-654.1404782 to -485.0166818	Yes	****	<0.0001
		None:Group 1 vs. 200:Group 3	-713.179	-797.7404782 to -628.6166818	Yes	****	<0.0001
		None:Group 1 vs. 400:Group 1	-923.379	-1007.940478 to -838.8166818	Yes	****	<0.0001
		None:Group 1 vs. 400:Group 2	-1027.98	-1112.540478 to -943.4166818	Yes	****	<0.0001
		None:Group 1 vs. 400:Group 3	-1395.78	-1480.340478 to -1311.216682	Yes	****	<0.0001
		None:Group 1 vs. 800:Group 1	-1890.78	-1975.340478 to -1806.216682	Yes	****	<0.0001
		None:Group 1 vs. 800:Group 2	-2018.38	-2102.940478 to -1933.816682	Yes	****	<0.0001
		None:Group 1 vs. 800:Group 3	-2333.58	-2418.140478 to -2249.016682	Yes	****	<0.0001
		None:Group 2 vs. None:Group 3	0	-84.56189820 to 84.56189820	No	ns	>0.9999
		None:Group 2 vs. COLpep:Group 1	-0.05154	-84.61343820 to 84.51035820	No	ns	>0.9999
		None:Group 2 vs. COLpep:Group 2	-0.05154	-84.61343820 to 84.51035820	No	ns	>0.9999
		None:Group 2 vs. COLpep:Group 3	-0.05154	-84.61343820 to 84.51035820	No	ns	>0.9999
		None:Group 2 vs. Ad-C:Group 1	-0.97858	-85.54047820 to 83.58331820	No	ns	>0.9999
		None:Group 2 vs. Ad-C:Group 2	-0.97858	-85.54047820 to 83.58331820	No	ns	>0.9999
		None:Group 2 vs. Ad-C:Group 3	-0.97858	-85.54047820 to 83.58331820	No	ns	>0.9999
		None:Group 2 vs. 200:Group 1	-471.179	-555.7404782 to -386.6166818	Yes	****	<0.0001
		None:Group 2 vs. 200:Group 2	-569.579	-654.1404782 to -485.0166818	Yes	****	<0.0001
		None:Group 2 vs. 200:Group 3	-713.179	-797.7404782 to -628.6166818	Yes	****	<0.0001
		None:Group 2 vs. 400:Group 1	-923.379	-1007.940478 to -838.8166818	Yes	****	<0.0001
		None:Group 2 vs. 400:Group 2	-1027.98	-1112.540478 to -943.4166818	Yes	****	<0.0001
		None:Group 2 vs. 400:Group 3	-1395.78	-1480.340478 to -1311.216682	Yes	****	<0.0001
		None:Group 2 vs. 800:Group 1	-1890.78	-1975.340478 to -1806.216682	Yes	****	<0.0001
		None:Group 2 vs. 800:Group 2	-2018.38	-2102.940478 to -1933.816682	Yes	****	<0.0001
		None:Group 2 vs. 800:Group 3	-2333.58	-2418.140478 to -2249.016682	Yes	****	<0.0001
		None:Group 3 vs. COLpep:Group 1	-0.05154	-84.61343820 to 84.51035820	No	ns	>0.9999
		None:Group 3 vs. COLpep:Group 2	-0.05154	-84.61343820 to 84.51035820	No	ns	>0.9999
		None:Group 3 vs. COLpep:Group 3	-0.05154	-84.61343820 to 84.51035820	No	ns	>0.9999
		None:Group 3 vs. Ad-C:Group 1	-0.97858	-85.54047820 to 83.58331820	No	ns	>0.9999
		None:Group 3 vs. Ad-C:Group 2	-0.97858	-85.54047820 to 83.58331820	No	ns	>0.9999
		None:Group 3 vs. Ad-C:Group 3	-0.97858	-85.54047820 to 83.58331820	No	ns	>0.9999
		None:Group 3 vs. 200:Group 1	-471.179	-555.7404782 to -386.6166818	Yes	****	<0.0001
		None:Group 3 vs. 200:Group 2	-569.579	-654.1404782 to -485.0166818	Yes	****	<0.0001
		None:Group 3 vs. 200:Group 3	-713.179	-797.7404782 to -628.6166818	Yes	****	<0.0001
		None:Group 3 vs. 400:Group 1	-923.379	-1007.940478 to -838.8166818	Yes	****	<0.0001
		None:Group 3 vs. 400:Group 2	-1027.98	-1112.540478 to -943.4166818	Yes	****	<0.0001
		None:Group 3 vs. 400:Group 3	-1395.78	-1480.340478 to -1311.216682	Yes	****	<0.0001
		None:Group 3 vs. 800:Group 1	-1890.78	-1975.340478 to -1806.216682	Yes	****	<0.0001
		None:Group 3 vs. 800:Group 2	-2018.38	-2102.940478 to -1933.816682	Yes	****	<0.0001
		None:Group 3 vs. 800:Group 3	-2333.58	-2418.140478 to -2249.016682	Yes	****	<0.0001
		COLpep:Group 1 vs. COLpep:Group 2	0	-84.56189820 to 84.56189820	No	ns	>0.9999
		COLpep:Group 1 vs. COLpep:Group 3	0	-84.56189820 to 84.56189820	No	ns	>0.9999
		COLpep:Group 1 vs. Ad-C:Group 1	-0.92704	-85.48893820 to 83.63485820	No	ns	>0.9999
		COLpep:Group 1 vs. Ad-C:Group 2	-0.92704	-85.48893820 to 83.63485820	No	ns	>0.9999
		COLpep:Group 1 vs. Ad-C:Group 3	-0.92704	-85.48893820 to 83.63485820	No	ns	>0.9999
		COLpep:Group 1 vs. 200:Group 1	-471.127	-555.6889382 to -386.5651418	Yes	****	<0.0001
		COLpep:Group 1 vs. 200:Group 2	-569.527	-654.0889382 to -484.9651418	Yes	****	<0.0001
		COLpep:Group 1 vs. 200:Group 3	-713.127	-797.6889382 to -628.5651418	Yes	****	<0.0001
		COLpep:Group 1 vs. 400:Group 1	-923.327	-1007.888938 to -838.7651418	Yes	****	<0.0001
		COLpep:Group 1 vs. 400:Group 2	-1027.93	-1112.488938 to -943.3651418	Yes	****	<0.0001
		COLpep:Group 1 vs. 400:Group 3	-1395.73	-1480.288938 to -1311.165142	Yes	****	<0.0001
		COLpep:Group 1 vs. 800:Group 1	-1890.73	-1975.288938 to -1806.165142	Yes	****	<0.0001
		COLpep:Group 1 vs. 800:Group 2	-2018.33	-2102.888938 to -1933.765142	Yes	****	<0.0001
		COLpep:Group 1 vs. 800:Group 3	-2333.53	-2418.088938 to -2248.965142	Yes	****	<0.0001
		COLpep:Group 2 vs. COLpep:Group 3	0	-84.56189820 to 84.56189820	No	ns	>0.9999
		COLpep:Group 2 vs. Ad-C:Group 1	-0.92704	-85.48893820 to 83.63485820	No	ns	>0.9999
		COLpep:Group 2 vs. Ad-C:Group 2	-0.92704	-85.48893820 to 83.63485820	No	ns	>0.9999
		COLpep:Group 2 vs. Ad-C:Group 3	-0.92704	-85.48893820 to 83.63485820	No	ns	>0.9999
		COLpep:Group 2 vs. 200:Group 1	-471.127	-555.6889382 to -386.5651418	Yes	****	<0.0001
		COLpep:Group 2 vs. 200:Group 2	-569.527	-654.0889382 to -484.9651418	Yes	****	<0.0001
		COLpep:Group 2 vs. 200:Group 3	-713.127	-797.6889382 to -628.5651418	Yes	****	<0.0001
		COLpep:Group 2 vs. 400:Group 1	-923.327	-1007.888938 to -838.7651418	Yes	****	<0.0001
		COLpep:Group 2 vs. 400:Group 2	-1027.93	-1112.488938 to -943.3651418	Yes	****	<0.0001
		COLpep:Group 2 vs. 400:Group 3	-1395.73	-1480.288938 to -1311.165142	Yes	****	<0.0001
		COLpep:Group 2 vs. 800:Group 1	-1890.73	-1975.288938 to -1806.165142	Yes	****	<0.0001
		COLpep:Group 2 vs. 800:Group 2	-2018.33	-2102.888938 to -1933.765142	Yes	****	<0.0001
		COLpep:Group 2 vs. 800:Group 3	-2333.53	-2418.088938 to -2248.965142	Yes	****	<0.0001
		COLpep:Group 3 vs. Ad-C:Group 1	-0.92704	-85.48893820 to 83.63485820	No	ns	>0.9999
		COLpep:Group 3 vs. Ad-C:Group 2	-0.92704	-85.48893820 to 83.63485820	No	ns	>0.9999
		COLpep:Group 3 vs. Ad-C:Group 3	-0.92704	-85.48893820 to 83.63485820	No	ns	>0.9999
		COLpep:Group 3 vs. 200:Group 1	-471.127	-555.6889382 to -386.5651418	Yes	****	<0.0001
		COLpep:Group 3 vs. 200:Group 2	-569.527	-654.0889382 to -484.9651418	Yes	****	<0.0001
		COLpep:Group 3 vs. 200:Group 3	-713.127	-797.6889382 to -628.5651418	Yes	****	<0.0001
		COLpep:Group 3 vs. 400:Group 1	-923.327	-1007.888938 to -838.7651418	Yes	****	<0.0001
		COLpep:Group 3 vs. 400:Group 2	-1027.93	-1112.488938 to -943.3651418	Yes	****	<0.0001
		COLpep:Group 3 vs. 400:Group 3	-1395.73	-1480.288938 to -1311.165142	Yes	****	<0.0001
		COLpep:Group 3 vs. 800:Group 1	-1890.73	-1975.288938 to -1806.165142	Yes	****	<0.0001
		COLpep:Group 3 vs. 800:Group 2	-2018.33	-2102.888938 to -1933.765142	Yes	****	<0.0001
		COLpep:Group 3 vs. 800:Group 3	-2333.53	-2418.088938 to -2248.965142	Yes	****	<0.0001
		Ad-C:Group 1 vs. Ad-C:Group 2	0	-84.56189820 to 84.56189820	No	ns	>0.9999
		Ad-C:Group 1 vs. Ad-C:Group 3	0	-84.56189820 to 84.56189820	No	ns	>0.9999
		Ad-C:Group 1 vs. 200:Group 1	-470.2	-554.7618982 to -385.6381018	Yes	****	<0.0001
		Ad-C:Group 1 vs. 200:Group 2	-568.6	-653.1618982 to -484.0381018	Yes	****	<0.0001
		Ad-C:Group 1 vs. 200:Group 3	-712.2	-796.7618982 to -627.6381018	Yes	****	<0.0001
		Ad-C:Group 1 vs. 400:Group 1	-922.4	-1006.961898 to -837.8381018	Yes	****	<0.0001
		Ad-C:Group 1 vs. 400:Group 2	-1027	-1111.561898 to -942.4381018	Yes	****	<0.0001
		Ad-C:Group 1 vs. 400:Group 3	-1394.8	-1479.361898 to -1310.238102	Yes	****	<0.0001
		Ad-C:Group 1 vs. 800:Group 1	-1889.8	-1974.361898 to -1805.238102	Yes	****	<0.0001
		Ad-C:Group 1 vs. 800:Group 2	-2017.4	-2101.961898 to -1932.838102	Yes	****	<0.0001
		Ad-C:Group 1 vs. 800:Group 3	-2332.6	-2417.161898 to -2248.038102	Yes	****	<0.0001
		Ad-C:Group 2 vs. Ad-C:Group 3	0	-84.56189820 to 84.56189820	No	ns	>0.9999
		Ad-C:Group 2 vs. 200:Group 1	-470.2	-554.7618982 to -385.6381018	Yes	****	<0.0001
		Ad-C:Group 2 vs. 200:Group 2	-568.6	-653.1618982 to -484.0381018	Yes	****	<0.0001
		Ad-C:Group 2 vs. 200:Group 3	-712.2	-796.7618982 to -627.6381018	Yes	****	<0.0001
		Ad-C:Group 2 vs. 400:Group 1	-922.4	-1006.961898 to -837.8381018	Yes	****	<0.0001
		Ad-C:Group 2 vs. 400:Group 2	-1027	-1111.561898 to -942.4381018	Yes	****	<0.0001
		Ad-C:Group 2 vs. 400:Group 3	-1394.8	-1479.361898 to -1310.238102	Yes	****	<0.0001
		Ad-C:Group 2 vs. 800:Group 1	-1889.8	-1974.361898 to -1805.238102	Yes	****	<0.0001
		Ad-C:Group 2 vs. 800:Group 2	-2017.4	-2101.961898 to -1932.838102	Yes	****	<0.0001
		Ad-C:Group 2 vs. 800:Group 3	-2332.6	-2417.161898 to -2248.038102	Yes	****	<0.0001
		Ad-C:Group 3 vs. 200:Group 1	-470.2	-554.7618982 to -385.6381018	Yes	****	<0.0001
		Ad-C:Group 3 vs. 200:Group 2	-568.6	-653.1618982 to -484.0381018	Yes	****	<0.0001
		Ad-C:Group 3 vs. 200:Group 3	-712.2	-796.7618982 to -627.6381018	Yes	****	<0.0001
		Ad-C:Group 3 vs. 400:Group 1	-922.4	-1006.961898 to -837.8381018	Yes	****	<0.0001
		Ad-C:Group 3 vs. 400:Group 2	-1027	-1111.561898 to -942.4381018	Yes	****	<0.0001
		Ad-C:Group 3 vs. 400:Group 3	-1394.8	-1479.361898 to -1310.238102	Yes	****	<0.0001
		Ad-C:Group 3 vs. 800:Group 1	-1889.8	-1974.361898 to -1805.238102	Yes	****	<0.0001
		Ad-C:Group 3 vs. 800:Group 2	-2017.4	-2101.961898 to -1932.838102	Yes	****	<0.0001
		Ad-C:Group 3 vs. 800:Group 3	-2332.6	-2417.161898 to -2248.038102	Yes	****	<0.0001
		200:Group 1 vs. 200:Group 2	-98.4	-182.9618982 to -13.83810180	Yes	**	0.006
		200:Group 1 vs. 200:Group 3	-242	-326.5618982 to -157.4381018	Yes	****	<0.0001
		200:Group 1 vs. 400:Group 1	-452.2	-536.7618982 to -367.6381018	Yes	****	<0.0001
		200:Group 1 vs. 400:Group 2	-556.8	-641.3618982 to -472.2381018	Yes	****	<0.0001
		200:Group 1 vs. 400:Group 3	-924.6	-1009.161898 to -840.0381018	Yes	****	<0.0001
		200:Group 1 vs. 800:Group 1	-1419.6	-1504.161898 to -1335.038102	Yes	****	<0.0001
		200:Group 1 vs. 800:Group 2	-1547.2	-1631.761898 to -1462.638102	Yes	****	<0.0001
		200:Group 1 vs. 800:Group 3	-1862.4	-1946.961898 to -1777.838102	Yes	****	<0.0001
		200:Group 2 vs. 200:Group 3	-143.6	-228.1618982 to -59.03810180	Yes	****	<0.0001
		200:Group 2 vs. 400:Group 1	-353.8	-438.3618982 to -269.2381018	Yes	****	<0.0001
		200:Group 2 vs. 400:Group 2	-458.4	-542.9618982 to -373.8381018	Yes	****	<0.0001
		200:Group 2 vs. 400:Group 3	-826.2	-910.7618982 to -741.6381018	Yes	****	<0.0001
		200:Group 2 vs. 800:Group 1	-1321.2	-1405.761898 to -1236.638102	Yes	****	<0.0001
		200:Group 2 vs. 800:Group 2	-1448.8	-1533.361898 to -1364.238102	Yes	****	<0.0001
		200:Group 2 vs. 800:Group 3	-1764	-1848.561898 to -1679.438102	Yes	****	<0.0001
		200:Group 3 vs. 400:Group 1	-210.2	-294.7618982 to -125.6381018	Yes	****	<0.0001
		200:Group 3 vs. 400:Group 2	-314.8	-399.3618982 to -230.2381018	Yes	****	<0.0001
		200:Group 3 vs. 400:Group 3	-682.6	-767.1618982 to -598.0381018	Yes	****	<0.0001
		200:Group 3 vs. 800:Group 1	-1177.6	-1262.161898 to -1093.038102	Yes	****	<0.0001
		200:Group 3 vs. 800:Group 2	-1305.2	-1389.761898 to -1220.638102	Yes	****	<0.0001
		200:Group 3 vs. 800:Group 3	-1620.4	-1704.961898 to -1535.838102	Yes	****	<0.0001
		400:Group 1 vs. 400:Group 2	-104.6	-189.1618982 to -20.03810180	Yes	**	0.0022
		400:Group 1 vs. 400:Group 3	-472.4	-556.9618982 to -387.8381018	Yes	****	<0.0001
		400:Group 1 vs. 800:Group 1	-967.4	-1051.961898 to -882.8381018	Yes	****	<0.0001
		400:Group 1 vs. 800:Group 2	-1095	-1179.561898 to -1010.438102	Yes	****	<0.0001
		400:Group 1 vs. 800:Group 3	-1410.2	-1494.761898 to -1325.638102	Yes	****	<0.0001
		400:Group 2 vs. 400:Group 3	-367.8	-452.3618982 to -283.2381018	Yes	****	<0.0001
		400:Group 2 vs. 800:Group 1	-862.8	-947.3618982 to -778.2381018	Yes	****	<0.0001
		400:Group 2 vs. 800:Group 2	-990.4	-1074.961898 to -905.8381018	Yes	****	<0.0001
		400:Group 2 vs. 800:Group 3	-1305.6	-1390.161898 to -1221.038102	Yes	****	<0.0001
		400:Group 3 vs. 800:Group 1	-495	-579.5618982 to -410.4381018	Yes	****	<0.0001
		400:Group 3 vs. 800:Group 2	-622.6	-707.1618982 to -538.0381018	Yes	****	<0.0001
		400:Group 3 vs. 800:Group 3	-937.8	-1022.361898 to -853.2381018	Yes	****	<0.0001
		800:Group 1 vs. 800:Group 2	-127.6	-212.1618982 to -43.03810180	Yes	****	<0.0001
		800:Group 1 vs. 800:Group 3	-442.8	-527.3618982 to -358.2381018	Yes	****	<0.0001
		800:Group 2 vs. 800:Group 3	-315.2	-399.7618982 to -230.6381018	Yes	****	<0.0001

## Sheet: Supplementary Fig. 3h
Supplementary Fig. 3h
		hOSCAR-Fc							Y166A							Y200A							S211A
Optical Density at 630 nm	Independent primary culture	Ctrl	Veh	0.01	0.1	1	10		Ctrl	Veh	0.01	0.1	1	10		Ctrl	Veh	0.01	0.1	1	10		Ctrl	Veh	0.01	0.1	1	10
	#1	0.0446	1.01	1.0921	0.7894	0.4841	0.3845		0.0345	0.9807	0.9601	0.966	0.9423	1.0552		0.0527	0.9915	0.9526	0.9733	0.948	1.0605		0.0154	1.0112	0.85	0.9124	0.8994	0.79
	#2	0.0088	0.925	0.9655	0.7199	0.4495	0.3154		0.0215	0.9248	0.9277	0.8612	0.8822	0.8711		0.0486	0.9425	0.9252	0.878	0.8825	0.8804		0.0415	1.1028	1.0854	0.9845	0.8919	0.8978
	#3	0.0249	1.0854	0.9845	0.7297	0.4564	0.3166		0.0144	0.9685	0.934	0.9964	0.8738	0.9935		0.0495	0.98	0.9518	1.0155	0.8619	1.0013		0.0155	1.0255	0.9441	1.0185	1.0211	0.9111
	#4	0.0143	0.9844	0.9248	0.8494	0.4295	0.2994		0.0134	1.0457	0.8507	0.9748	0.9514	0.9049		0.0489	1.0513	0.8764	0.9872	0.9473	0.9108		0.0189	1.1454	1.0311	0.9844	0.9166	0.8991
	#5	0.0211	1.0695	1.0041	0.8841	0.4844	0.3156		0.0014	0.8937	0.9498	0.9677	0.9367	0.9209		0.0477	0.9041	0.9479	0.9922	0.9172	0.9164		0.0134	1.1247	0.9451	0.925	0.9064	0.9431
	Average	0.02274	1.01486	0.9942	0.7945	0.46078	0.3263		0.01704	0.96268	0.92446	0.95322	0.91728	0.94912		0.04948	0.97388	0.93078	0.96924	0.91138	0.95388		0.02094	1.08192	0.97114	0.96496	0.92708	0.88822
	s.e.m.	0.00612688	0.0291442	0.0277638	0.0322741	0.0105513	0.0148967		0.00542942	0.0259269	0.0193059	0.0236335	0.016261	0.0332125		0.000855804	0.0246939	0.0144903	0.0238022	0.0172445	0.033374		0.00521542	0.0269076	0.0404566	0.019982	0.0238548	0.0258772
	Two-way ANOVA (Sidak's multiple comparisons test)		Mean Diff.	95.00% CI of diff.	Significant?	Summary	Adjusted P Value
		Ctrl:hOSCAR-Fc vs. Ctrl:Y166A	0.00438	-0.1228593094 to 0.1316193094	No	ns	>0.9999
		Ctrl:hOSCAR-Fc vs. Ctrl:Y200A	-0.02806	-0.1552993094 to 0.09917930940	No	ns	>0.9999
		Ctrl:hOSCAR-Fc vs. Ctrl:S211A	0.00048	-0.1267593094 to 0.1277193094	No	ns	>0.9999
		Ctrl:hOSCAR-Fc vs. Veh:hOSCAR-Fc	-0.99344	-1.120679309 to -0.8662006906	Yes	****	<0.0001
		Ctrl:hOSCAR-Fc vs. Veh:Y166A	-0.94126	-1.068499309 to -0.8140206906	Yes	****	<0.0001
		Ctrl:hOSCAR-Fc vs. Veh:Y200A	-0.95246	-1.079699309 to -0.8252206906	Yes	****	<0.0001
		Ctrl:hOSCAR-Fc vs. Veh:S211A	-1.0605	-1.187739309 to -0.9332606906	Yes	****	<0.0001
		Ctrl:hOSCAR-Fc vs. 0.01:hOSCAR-Fc	-0.97278	-1.100019309 to -0.8455406906	Yes	****	<0.0001
		Ctrl:hOSCAR-Fc vs. 0.01:Y166A	-0.90304	-1.030279309 to -0.7758006906	Yes	****	<0.0001
		Ctrl:hOSCAR-Fc vs. 0.01:Y200A	-0.90936	-1.036599309 to -0.7821206906	Yes	****	<0.0001
		Ctrl:hOSCAR-Fc vs. 0.01:S211A	-0.94972	-1.076959309 to -0.8224806906	Yes	****	<0.0001
		Ctrl:hOSCAR-Fc vs. 0.1:hOSCAR-Fc	-0.77308	-0.9003193094 to -0.6458406906	Yes	****	<0.0001
		Ctrl:hOSCAR-Fc vs. 0.1:Y166A	-0.9318	-1.059039309 to -0.8045606906	Yes	****	<0.0001
		Ctrl:hOSCAR-Fc vs. 0.1:Y200A	-0.94782	-1.075059309 to -0.8205806906	Yes	****	<0.0001
		Ctrl:hOSCAR-Fc vs. 0.1:S211A	-0.94354	-1.070779309 to -0.8163006906	Yes	****	<0.0001
		Ctrl:hOSCAR-Fc vs. 1:hOSCAR-Fc	-0.43936	-0.5665993094 to -0.3121206906	Yes	****	<0.0001
		Ctrl:hOSCAR-Fc vs. 1:Y166A	-0.89586	-1.023099309 to -0.7686206906	Yes	****	<0.0001
		Ctrl:hOSCAR-Fc vs. 1:Y200A	-0.88996	-1.017199309 to -0.7627206906	Yes	****	<0.0001
		Ctrl:hOSCAR-Fc vs. 1:S211A	-0.90566	-1.032899309 to -0.7784206906	Yes	****	<0.0001
		Ctrl:hOSCAR-Fc vs. 10:hOSCAR-Fc	-0.30488	-0.4321193094 to -0.1776406906	Yes	****	<0.0001
		Ctrl:hOSCAR-Fc vs. 10:Y166A	-0.9277	-1.054939309 to -0.8004606906	Yes	****	<0.0001
		Ctrl:hOSCAR-Fc vs. 10:Y200A	-0.93246	-1.059699309 to -0.8052206906	Yes	****	<0.0001
		Ctrl:hOSCAR-Fc vs. 10:S211A	-0.8668	-0.9940393094 to -0.7395606906	Yes	****	<0.0001
		Ctrl:Y166A vs. Ctrl:Y200A	-0.03244	-0.1596793094 to 0.09479930940	No	ns	>0.9999
		Ctrl:Y166A vs. Ctrl:S211A	-0.0039	-0.1311393094 to 0.1233393094	No	ns	>0.9999
		Ctrl:Y166A vs. Veh:hOSCAR-Fc	-0.99782	-1.125059309 to -0.8705806906	Yes	****	<0.0001
		Ctrl:Y166A vs. Veh:Y166A	-0.94564	-1.072879309 to -0.8184006906	Yes	****	<0.0001
		Ctrl:Y166A vs. Veh:Y200A	-0.95684	-1.084079309 to -0.8296006906	Yes	****	<0.0001
		Ctrl:Y166A vs. Veh:S211A	-1.06488	-1.192119309 to -0.9376406906	Yes	****	<0.0001
		Ctrl:Y166A vs. 0.01:hOSCAR-Fc	-0.97716	-1.104399309 to -0.8499206906	Yes	****	<0.0001
		Ctrl:Y166A vs. 0.01:Y166A	-0.90742	-1.034659309 to -0.7801806906	Yes	****	<0.0001
		Ctrl:Y166A vs. 0.01:Y200A	-0.91374	-1.040979309 to -0.7865006906	Yes	****	<0.0001
		Ctrl:Y166A vs. 0.01:S211A	-0.9541	-1.081339309 to -0.8268606906	Yes	****	<0.0001
		Ctrl:Y166A vs. 0.1:hOSCAR-Fc	-0.77746	-0.9046993094 to -0.6502206906	Yes	****	<0.0001
		Ctrl:Y166A vs. 0.1:Y166A	-0.93618	-1.063419309 to -0.8089406906	Yes	****	<0.0001
		Ctrl:Y166A vs. 0.1:Y200A	-0.9522	-1.079439309 to -0.8249606906	Yes	****	<0.0001
		Ctrl:Y166A vs. 0.1:S211A	-0.94792	-1.075159309 to -0.8206806906	Yes	****	<0.0001
		Ctrl:Y166A vs. 1:hOSCAR-Fc	-0.44374	-0.5709793094 to -0.3165006906	Yes	****	<0.0001
		Ctrl:Y166A vs. 1:Y166A	-0.90024	-1.027479309 to -0.7730006906	Yes	****	<0.0001
		Ctrl:Y166A vs. 1:Y200A	-0.89434	-1.021579309 to -0.7671006906	Yes	****	<0.0001
		Ctrl:Y166A vs. 1:S211A	-0.91004	-1.037279309 to -0.7828006906	Yes	****	<0.0001
		Ctrl:Y166A vs. 10:hOSCAR-Fc	-0.30926	-0.4364993094 to -0.1820206906	Yes	****	<0.0001
		Ctrl:Y166A vs. 10:Y166A	-0.93208	-1.059319309 to -0.8048406906	Yes	****	<0.0001
		Ctrl:Y166A vs. 10:Y200A	-0.93684	-1.064079309 to -0.8096006906	Yes	****	<0.0001
		Ctrl:Y166A vs. 10:S211A	-0.87118	-0.9984193094 to -0.7439406906	Yes	****	<0.0001
		Ctrl:Y200A vs. Ctrl:S211A	0.02854	-0.09869930940 to 0.1557793094	No	ns	>0.9999
		Ctrl:Y200A vs. Veh:hOSCAR-Fc	-0.96538	-1.092619309 to -0.8381406906	Yes	****	<0.0001
		Ctrl:Y200A vs. Veh:Y166A	-0.9132	-1.040439309 to -0.7859606906	Yes	****	<0.0001
		Ctrl:Y200A vs. Veh:Y200A	-0.9244	-1.051639309 to -0.7971606906	Yes	****	<0.0001
		Ctrl:Y200A vs. Veh:S211A	-1.03244	-1.159679309 to -0.9052006906	Yes	****	<0.0001
		Ctrl:Y200A vs. 0.01:hOSCAR-Fc	-0.94472	-1.071959309 to -0.8174806906	Yes	****	<0.0001
		Ctrl:Y200A vs. 0.01:Y166A	-0.87498	-1.002219309 to -0.7477406906	Yes	****	<0.0001
		Ctrl:Y200A vs. 0.01:Y200A	-0.8813	-1.008539309 to -0.7540606906	Yes	****	<0.0001
		Ctrl:Y200A vs. 0.01:S211A	-0.92166	-1.048899309 to -0.7944206906	Yes	****	<0.0001
		Ctrl:Y200A vs. 0.1:hOSCAR-Fc	-0.74502	-0.8722593094 to -0.6177806906	Yes	****	<0.0001
		Ctrl:Y200A vs. 0.1:Y166A	-0.90374	-1.030979309 to -0.7765006906	Yes	****	<0.0001
		Ctrl:Y200A vs. 0.1:Y200A	-0.91976	-1.046999309 to -0.7925206906	Yes	****	<0.0001
		Ctrl:Y200A vs. 0.1:S211A	-0.91548	-1.042719309 to -0.7882406906	Yes	****	<0.0001
		Ctrl:Y200A vs. 1:hOSCAR-Fc	-0.4113	-0.5385393094 to -0.2840606906	Yes	****	<0.0001
		Ctrl:Y200A vs. 1:Y166A	-0.8678	-0.9950393094 to -0.7405606906	Yes	****	<0.0001
		Ctrl:Y200A vs. 1:Y200A	-0.8619	-0.9891393094 to -0.7346606906	Yes	****	<0.0001
		Ctrl:Y200A vs. 1:S211A	-0.8776	-1.004839309 to -0.7503606906	Yes	****	<0.0001
		Ctrl:Y200A vs. 10:hOSCAR-Fc	-0.27682	-0.4040593094 to -0.1495806906	Yes	****	<0.0001
		Ctrl:Y200A vs. 10:Y166A	-0.89964	-1.026879309 to -0.7724006906	Yes	****	<0.0001
		Ctrl:Y200A vs. 10:Y200A	-0.9044	-1.031639309 to -0.7771606906	Yes	****	<0.0001
		Ctrl:Y200A vs. 10:S211A	-0.83874	-0.9659793094 to -0.7115006906	Yes	****	<0.0001
		Ctrl:S211A vs. Veh:hOSCAR-Fc	-0.99392	-1.121159309 to -0.8666806906	Yes	****	<0.0001
		Ctrl:S211A vs. Veh:Y166A	-0.94174	-1.068979309 to -0.8145006906	Yes	****	<0.0001
		Ctrl:S211A vs. Veh:Y200A	-0.95294	-1.080179309 to -0.8257006906	Yes	****	<0.0001
		Ctrl:S211A vs. Veh:S211A	-1.06098	-1.188219309 to -0.9337406906	Yes	****	<0.0001
		Ctrl:S211A vs. 0.01:hOSCAR-Fc	-0.97326	-1.100499309 to -0.8460206906	Yes	****	<0.0001
		Ctrl:S211A vs. 0.01:Y166A	-0.90352	-1.030759309 to -0.7762806906	Yes	****	<0.0001
		Ctrl:S211A vs. 0.01:Y200A	-0.90984	-1.037079309 to -0.7826006906	Yes	****	<0.0001
		Ctrl:S211A vs. 0.01:S211A	-0.9502	-1.077439309 to -0.8229606906	Yes	****	<0.0001
		Ctrl:S211A vs. 0.1:hOSCAR-Fc	-0.77356	-0.9007993094 to -0.6463206906	Yes	****	<0.0001
		Ctrl:S211A vs. 0.1:Y166A	-0.93228	-1.059519309 to -0.8050406906	Yes	****	<0.0001
		Ctrl:S211A vs. 0.1:Y200A	-0.9483	-1.075539309 to -0.8210606906	Yes	****	<0.0001
		Ctrl:S211A vs. 0.1:S211A	-0.94402	-1.071259309 to -0.8167806906	Yes	****	<0.0001
		Ctrl:S211A vs. 1:hOSCAR-Fc	-0.43984	-0.5670793094 to -0.3126006906	Yes	****	<0.0001
		Ctrl:S211A vs. 1:Y166A	-0.89634	-1.023579309 to -0.7691006906	Yes	****	<0.0001
		Ctrl:S211A vs. 1:Y200A	-0.89044	-1.017679309 to -0.7632006906	Yes	****	<0.0001
		Ctrl:S211A vs. 1:S211A	-0.90614	-1.033379309 to -0.7789006906	Yes	****	<0.0001
		Ctrl:S211A vs. 10:hOSCAR-Fc	-0.30536	-0.4325993094 to -0.1781206906	Yes	****	<0.0001
		Ctrl:S211A vs. 10:Y166A	-0.92818	-1.055419309 to -0.8009406906	Yes	****	<0.0001
		Ctrl:S211A vs. 10:Y200A	-0.93294	-1.060179309 to -0.8057006906	Yes	****	<0.0001
		Ctrl:S211A vs. 10:S211A	-0.86728	-0.9945193094 to -0.7400406906	Yes	****	<0.0001
		Veh:hOSCAR-Fc vs. Veh:Y166A	0.05218	-0.07505930940 to 0.1794193094	No	ns	>0.9999
		Veh:hOSCAR-Fc vs. Veh:Y200A	0.04098	-0.08625930940 to 0.1682193094	No	ns	>0.9999
		Veh:hOSCAR-Fc vs. Veh:S211A	-0.06706	-0.1942993094 to 0.06017930940	No	ns	>0.9999
		Veh:hOSCAR-Fc vs. 0.01:hOSCAR-Fc	0.02066	-0.1065793094 to 0.1478993094	No	ns	>0.9999
		Veh:hOSCAR-Fc vs. 0.01:Y166A	0.0904	-0.03683930940 to 0.2176393094	No	ns	0.8509
		Veh:hOSCAR-Fc vs. 0.01:Y200A	0.08408	-0.04315930940 to 0.2113193094	No	ns	0.9614
		Veh:hOSCAR-Fc vs. 0.01:S211A	0.04372	-0.08351930940 to 0.1709593094	No	ns	>0.9999
		Veh:hOSCAR-Fc vs. 0.1:hOSCAR-Fc	0.22036	0.09312069060 to 0.3475993094	Yes	****	<0.0001
		Veh:hOSCAR-Fc vs. 0.1:Y166A	0.06164	-0.06559930940 to 0.1888793094	No	ns	>0.9999
		Veh:hOSCAR-Fc vs. 0.1:Y200A	0.04562	-0.08161930940 to 0.1728593094	No	ns	>0.9999
		Veh:hOSCAR-Fc vs. 0.1:S211A	0.0499	-0.07733930940 to 0.1771393094	No	ns	>0.9999
		Veh:hOSCAR-Fc vs. 1:hOSCAR-Fc	0.55408	0.4268406906 to 0.6813193094	Yes	****	<0.0001
		Veh:hOSCAR-Fc vs. 1:Y166A	0.09758	-0.02965930940 to 0.2248193094	No	ns	0.6334
		Veh:hOSCAR-Fc vs. 1:Y200A	0.10348	-0.02375930940 to 0.2307193094	No	ns	0.4395
		Veh:hOSCAR-Fc vs. 1:S211A	0.08778	-0.03945930940 to 0.2150193094	No	ns	0.9079
		Veh:hOSCAR-Fc vs. 10:hOSCAR-Fc	0.68856	0.5613206906 to 0.8157993094	Yes	****	<0.0001
		Veh:hOSCAR-Fc vs. 10:Y166A	0.06574	-0.06149930940 to 0.1929793094	No	ns	>0.9999
		Veh:hOSCAR-Fc vs. 10:Y200A	0.06098	-0.06625930940 to 0.1882193094	No	ns	>0.9999
		Veh:hOSCAR-Fc vs. 10:S211A	0.12664	-0.0005993093986 to 0.2538793094	No	ns	0.0533
		Veh:Y166A vs. Veh:Y200A	-0.0112	-0.1384393094 to 0.1160393094	No	ns	>0.9999
		Veh:Y166A vs. Veh:S211A	-0.11924	-0.2464793094 to 0.007999309399	No	ns	0.1133
		Veh:Y166A vs. 0.01:hOSCAR-Fc	-0.03152	-0.1587593094 to 0.09571930940	No	ns	>0.9999
		Veh:Y166A vs. 0.01:Y166A	0.03822	-0.08901930940 to 0.1654593094	No	ns	>0.9999
		Veh:Y166A vs. 0.01:Y200A	0.0319	-0.09533930940 to 0.1591393094	No	ns	>0.9999
		Veh:Y166A vs. 0.01:S211A	-0.00846	-0.1356993094 to 0.1187793094	No	ns	>0.9999
		Veh:Y166A vs. 0.1:hOSCAR-Fc	0.16818	0.04094069060 to 0.2954193094	Yes	***	0.0004
		Veh:Y166A vs. 0.1:Y166A	0.00946	-0.1177793094 to 0.1366993094	No	ns	>0.9999
		Veh:Y166A vs. 0.1:Y200A	-0.00656	-0.1337993094 to 0.1206793094	No	ns	>0.9999
		Veh:Y166A vs. 0.1:S211A	-0.00228	-0.1295193094 to 0.1249593094	No	ns	>0.9999
		Veh:Y166A vs. 1:hOSCAR-Fc	0.5019	0.3746606906 to 0.6291393094	Yes	****	<0.0001
		Veh:Y166A vs. 1:Y166A	0.0454	-0.08183930940 to 0.1726393094	No	ns	>0.9999
		Veh:Y166A vs. 1:Y200A	0.0513	-0.07593930940 to 0.1785393094	No	ns	>0.9999
		Veh:Y166A vs. 1:S211A	0.0356	-0.09163930940 to 0.1628393094	No	ns	>0.9999
		Veh:Y166A vs. 10:hOSCAR-Fc	0.63638	0.5091406906 to 0.7636193094	Yes	****	<0.0001
		Veh:Y166A vs. 10:Y166A	0.01356	-0.1136793094 to 0.1407993094	No	ns	>0.9999
		Veh:Y166A vs. 10:Y200A	0.0088	-0.1184393094 to 0.1360393094	No	ns	>0.9999
		Veh:Y166A vs. 10:S211A	0.07446	-0.05277930940 to 0.2016993094	No	ns	0.9991
		Veh:Y200A vs. Veh:S211A	-0.10804	-0.2352793094 to 0.01919930940	No	ns	0.3113
		Veh:Y200A vs. 0.01:hOSCAR-Fc	-0.02032	-0.1475593094 to 0.1069193094	No	ns	>0.9999
		Veh:Y200A vs. 0.01:Y166A	0.04942	-0.07781930940 to 0.1766593094	No	ns	>0.9999
		Veh:Y200A vs. 0.01:Y200A	0.0431	-0.08413930940 to 0.1703393094	No	ns	>0.9999
		Veh:Y200A vs. 0.01:S211A	0.00274	-0.1244993094 to 0.1299793094	No	ns	>0.9999
		Veh:Y200A vs. 0.1:hOSCAR-Fc	0.17938	0.05214069060 to 0.3066193094	Yes	****	<0.0001
		Veh:Y200A vs. 0.1:Y166A	0.02066	-0.1065793094 to 0.1478993094	No	ns	>0.9999
		Veh:Y200A vs. 0.1:Y200A	0.00464	-0.1225993094 to 0.1318793094	No	ns	>0.9999
		Veh:Y200A vs. 0.1:S211A	0.00892	-0.1183193094 to 0.1361593094	No	ns	>0.9999
		Veh:Y200A vs. 1:hOSCAR-Fc	0.5131	0.3858606906 to 0.6403393094	Yes	****	<0.0001
		Veh:Y200A vs. 1:Y166A	0.0566	-0.07063930940 to 0.1838393094	No	ns	>0.9999
		Veh:Y200A vs. 1:Y200A	0.0625	-0.06473930940 to 0.1897393094	No	ns	>0.9999
		Veh:Y200A vs. 1:S211A	0.0468	-0.08043930940 to 0.1740393094	No	ns	>0.9999
		Veh:Y200A vs. 10:hOSCAR-Fc	0.64758	0.5203406906 to 0.7748193094	Yes	****	<0.0001
		Veh:Y200A vs. 10:Y166A	0.02476	-0.1024793094 to 0.1519993094	No	ns	>0.9999
		Veh:Y200A vs. 10:Y200A	0.02	-0.1072393094 to 0.1472393094	No	ns	>0.9999
		Veh:Y200A vs. 10:S211A	0.08566	-0.04157930940 to 0.2128993094	No	ns	0.9423
		Veh:S211A vs. 0.01:hOSCAR-Fc	0.08772	-0.03951930940 to 0.2149593094	No	ns	0.909
		Veh:S211A vs. 0.01:Y166A	0.15746	0.03022069060 to 0.2846993094	Yes	**	0.0015
		Veh:S211A vs. 0.01:Y200A	0.15114	0.02390069060 to 0.2783793094	Yes	**	0.0033
		Veh:S211A vs. 0.01:S211A	0.11078	-0.01645930940 to 0.2380193094	No	ns	0.2477
		Veh:S211A vs. 0.1:hOSCAR-Fc	0.28742	0.1601806906 to 0.4146593094	Yes	****	<0.0001
		Veh:S211A vs. 0.1:Y166A	0.1287	0.001460690601 to 0.2559393094	Yes	*	0.0428
		Veh:S211A vs. 0.1:Y200A	0.11268	-0.01455930940 to 0.2399193094	No	ns	0.2097
		Veh:S211A vs. 0.1:S211A	0.11696	-0.01027930940 to 0.2441993094	No	ns	0.1413
		Veh:S211A vs. 1:hOSCAR-Fc	0.62114	0.4939006906 to 0.7483793094	Yes	****	<0.0001
		Veh:S211A vs. 1:Y166A	0.16464	0.03740069060 to 0.2918793094	Yes	***	0.0006
		Veh:S211A vs. 1:Y200A	0.17054	0.04330069060 to 0.2977793094	Yes	***	0.0003
		Veh:S211A vs. 1:S211A	0.15484	0.02760069060 to 0.2820793094	Yes	**	0.0021
		Veh:S211A vs. 10:hOSCAR-Fc	0.75562	0.6283806906 to 0.8828593094	Yes	****	<0.0001
		Veh:S211A vs. 10:Y166A	0.1328	0.005560690601 to 0.2600393094	Yes	*	0.0274
		Veh:S211A vs. 10:Y200A	0.12804	0.0008006906014 to 0.2552793094	Yes	*	0.0459
		Veh:S211A vs. 10:S211A	0.1937	0.06646069060 to 0.3209393094	Yes	****	<0.0001
		0.01:hOSCAR-Fc vs. 0.01:Y166A	0.06974	-0.05749930940 to 0.1969793094	No	ns	>0.9999
		0.01:hOSCAR-Fc vs. 0.01:Y200A	0.06342	-0.06381930940 to 0.1906593094	No	ns	>0.9999
		0.01:hOSCAR-Fc vs. 0.01:S211A	0.02306	-0.1041793094 to 0.1502993094	No	ns	>0.9999
		0.01:hOSCAR-Fc vs. 0.1:hOSCAR-Fc	0.1997	0.07246069060 to 0.3269393094	Yes	****	<0.0001
		0.01:hOSCAR-Fc vs. 0.1:Y166A	0.04098	-0.08625930940 to 0.1682193094	No	ns	>0.9999
		0.01:hOSCAR-Fc vs. 0.1:Y200A	0.02496	-0.1022793094 to 0.1521993094	No	ns	>0.9999
		0.01:hOSCAR-Fc vs. 0.1:S211A	0.02924	-0.09799930940 to 0.1564793094	No	ns	>0.9999
		0.01:hOSCAR-Fc vs. 1:hOSCAR-Fc	0.53342	0.4061806906 to 0.6606593094	Yes	****	<0.0001
		0.01:hOSCAR-Fc vs. 1:Y166A	0.07692	-0.05031930940 to 0.2041593094	No	ns	0.997
		0.01:hOSCAR-Fc vs. 1:Y200A	0.08282	-0.04441930940 to 0.2100593094	No	ns	0.973
		0.01:hOSCAR-Fc vs. 1:S211A	0.06712	-0.06011930940 to 0.1943593094	No	ns	>0.9999
		0.01:hOSCAR-Fc vs. 10:hOSCAR-Fc	0.6679	0.5406606906 to 0.7951393094	Yes	****	<0.0001
		0.01:hOSCAR-Fc vs. 10:Y166A	0.04508	-0.08215930940 to 0.1723193094	No	ns	>0.9999
		0.01:hOSCAR-Fc vs. 10:Y200A	0.04032	-0.08691930940 to 0.1675593094	No	ns	>0.9999
		0.01:hOSCAR-Fc vs. 10:S211A	0.10598	-0.02125930940 to 0.2332193094	No	ns	0.3659
		0.01:Y166A vs. 0.01:Y200A	-0.00632	-0.1335593094 to 0.1209193094	No	ns	>0.9999
		0.01:Y166A vs. 0.01:S211A	-0.04668	-0.1739193094 to 0.08055930940	No	ns	>0.9999
		0.01:Y166A vs. 0.1:hOSCAR-Fc	0.12996	0.002720690601 to 0.2571993094	Yes	*	0.0374
		0.01:Y166A vs. 0.1:Y166A	-0.02876	-0.1559993094 to 0.09847930940	No	ns	>0.9999
		0.01:Y166A vs. 0.1:Y200A	-0.04478	-0.1720193094 to 0.08245930940	No	ns	>0.9999
		0.01:Y166A vs. 0.1:S211A	-0.0405	-0.1677393094 to 0.08673930940	No	ns	>0.9999
		0.01:Y166A vs. 1:hOSCAR-Fc	0.46368	0.3364406906 to 0.5909193094	Yes	****	<0.0001
		0.01:Y166A vs. 1:Y166A	0.00718	-0.1200593094 to 0.1344193094	No	ns	>0.9999
		0.01:Y166A vs. 1:Y200A	0.01308	-0.1141593094 to 0.1403193094	No	ns	>0.9999
		0.01:Y166A vs. 1:S211A	-0.00262	-0.1298593094 to 0.1246193094	No	ns	>0.9999
		0.01:Y166A vs. 10:hOSCAR-Fc	0.59816	0.4709206906 to 0.7253993094	Yes	****	<0.0001
		0.01:Y166A vs. 10:Y166A	-0.02466	-0.1518993094 to 0.1025793094	No	ns	>0.9999
		0.01:Y166A vs. 10:Y200A	-0.02942	-0.1566593094 to 0.09781930940	No	ns	>0.9999
		0.01:Y166A vs. 10:S211A	0.03624	-0.09099930940 to 0.1634793094	No	ns	>0.9999
		0.01:Y200A vs. 0.01:S211A	-0.04036	-0.1675993094 to 0.08687930940	No	ns	>0.9999
		0.01:Y200A vs. 0.1:hOSCAR-Fc	0.13628	0.009040690601 to 0.2635193094	Yes	*	0.0186
		0.01:Y200A vs. 0.1:Y166A	-0.02244	-0.1496793094 to 0.1047993094	No	ns	>0.9999
		0.01:Y200A vs. 0.1:Y200A	-0.03846	-0.1656993094 to 0.08877930940	No	ns	>0.9999
		0.01:Y200A vs. 0.1:S211A	-0.03418	-0.1614193094 to 0.09305930940	No	ns	>0.9999
		0.01:Y200A vs. 1:hOSCAR-Fc	0.47	0.3427606906 to 0.5972393094	Yes	****	<0.0001
		0.01:Y200A vs. 1:Y166A	0.0135	-0.1137393094 to 0.1407393094	No	ns	>0.9999
		0.01:Y200A vs. 1:Y200A	0.0194	-0.1078393094 to 0.1466393094	No	ns	>0.9999
		0.01:Y200A vs. 1:S211A	0.0037	-0.1235393094 to 0.1309393094	No	ns	>0.9999
		0.01:Y200A vs. 10:hOSCAR-Fc	0.60448	0.4772406906 to 0.7317193094	Yes	****	<0.0001
		0.01:Y200A vs. 10:Y166A	-0.01834	-0.1455793094 to 0.1088993094	No	ns	>0.9999
		0.01:Y200A vs. 10:Y200A	-0.0231	-0.1503393094 to 0.1041393094	No	ns	>0.9999
		0.01:Y200A vs. 10:S211A	0.04256	-0.08467930940 to 0.1697993094	No	ns	>0.9999
		0.01:S211A vs. 0.1:hOSCAR-Fc	0.17664	0.04940069060 to 0.3038793094	Yes	***	0.0001
		0.01:S211A vs. 0.1:Y166A	0.01792	-0.1093193094 to 0.1451593094	No	ns	>0.9999
		0.01:S211A vs. 0.1:Y200A	0.0019	-0.1253393094 to 0.1291393094	No	ns	>0.9999
		0.01:S211A vs. 0.1:S211A	0.00618	-0.1210593094 to 0.1334193094	No	ns	>0.9999
		0.01:S211A vs. 1:hOSCAR-Fc	0.51036	0.3831206906 to 0.6375993094	Yes	****	<0.0001
		0.01:S211A vs. 1:Y166A	0.05386	-0.07337930940 to 0.1810993094	No	ns	>0.9999
		0.01:S211A vs. 1:Y200A	0.05976	-0.06747930940 to 0.1869993094	No	ns	>0.9999
		0.01:S211A vs. 1:S211A	0.04406	-0.08317930940 to 0.1712993094	No	ns	>0.9999
		0.01:S211A vs. 10:hOSCAR-Fc	0.64484	0.5176006906 to 0.7720793094	Yes	****	<0.0001
		0.01:S211A vs. 10:Y166A	0.02202	-0.1052193094 to 0.1492593094	No	ns	>0.9999
		0.01:S211A vs. 10:Y200A	0.01726	-0.1099793094 to 0.1444993094	No	ns	>0.9999
		0.01:S211A vs. 10:S211A	0.08292	-0.04431930940 to 0.2101593094	No	ns	0.9722
		0.1:hOSCAR-Fc vs. 0.1:Y166A	-0.15872	-0.2859593094 to -0.03148069060	Yes	**	0.0013
		0.1:hOSCAR-Fc vs. 0.1:Y200A	-0.17474	-0.3019793094 to -0.04750069060	Yes	***	0.0002
		0.1:hOSCAR-Fc vs. 0.1:S211A	-0.17046	-0.2976993094 to -0.04322069060	Yes	***	0.0003
		0.1:hOSCAR-Fc vs. 1:hOSCAR-Fc	0.33372	0.2064806906 to 0.4609593094	Yes	****	<0.0001
		0.1:hOSCAR-Fc vs. 1:Y166A	-0.12278	-0.2500193094 to 0.004459309399	No	ns	0.0795
		0.1:hOSCAR-Fc vs. 1:Y200A	-0.11688	-0.2441193094 to 0.01035930940	No	ns	0.1423
		0.1:hOSCAR-Fc vs. 1:S211A	-0.13258	-0.2598193094 to -0.005340690601	Yes	*	0.0281
		0.1:hOSCAR-Fc vs. 10:hOSCAR-Fc	0.4682	0.3409606906 to 0.5954393094	Yes	****	<0.0001
		0.1:hOSCAR-Fc vs. 10:Y166A	-0.15462	-0.2818593094 to -0.02738069060	Yes	**	0.0022
		0.1:hOSCAR-Fc vs. 10:Y200A	-0.15938	-0.2866193094 to -0.03214069060	Yes	**	0.0012
		0.1:hOSCAR-Fc vs. 10:S211A	-0.09372	-0.2209593094 to 0.03351930940	No	ns	0.7586
		0.1:Y166A vs. 0.1:Y200A	-0.01602	-0.1432593094 to 0.1112193094	No	ns	>0.9999
		0.1:Y166A vs. 0.1:S211A	-0.01174	-0.1389793094 to 0.1154993094	No	ns	>0.9999
		0.1:Y166A vs. 1:hOSCAR-Fc	0.49244	0.3652006906 to 0.6196793094	Yes	****	<0.0001
		0.1:Y166A vs. 1:Y166A	0.03594	-0.09129930940 to 0.1631793094	No	ns	>0.9999
		0.1:Y166A vs. 1:Y200A	0.04184	-0.08539930940 to 0.1690793094	No	ns	>0.9999
		0.1:Y166A vs. 1:S211A	0.02614	-0.1010993094 to 0.1533793094	No	ns	>0.9999
		0.1:Y166A vs. 10:hOSCAR-Fc	0.62692	0.4996806906 to 0.7541593094	Yes	****	<0.0001
		0.1:Y166A vs. 10:Y166A	0.0041	-0.1231393094 to 0.1313393094	No	ns	>0.9999
		0.1:Y166A vs. 10:Y200A	-0.00066	-0.1278993094 to 0.1265793094	No	ns	>0.9999
		0.1:Y166A vs. 10:S211A	0.065	-0.06223930940 to 0.1922393094	No	ns	>0.9999
		0.1:Y200A vs. 0.1:S211A	0.00428	-0.1229593094 to 0.1315193094	No	ns	>0.9999
		0.1:Y200A vs. 1:hOSCAR-Fc	0.50846	0.3812206906 to 0.6356993094	Yes	****	<0.0001
		0.1:Y200A vs. 1:Y166A	0.05196	-0.07527930940 to 0.1791993094	No	ns	>0.9999
		0.1:Y200A vs. 1:Y200A	0.05786	-0.06937930940 to 0.1850993094	No	ns	>0.9999
		0.1:Y200A vs. 1:S211A	0.04216	-0.08507930940 to 0.1693993094	No	ns	>0.9999
		0.1:Y200A vs. 10:hOSCAR-Fc	0.64294	0.5157006906 to 0.7701793094	Yes	****	<0.0001
		0.1:Y200A vs. 10:Y166A	0.02012	-0.1071193094 to 0.1473593094	No	ns	>0.9999
		0.1:Y200A vs. 10:Y200A	0.01536	-0.1118793094 to 0.1425993094	No	ns	>0.9999
		0.1:Y200A vs. 10:S211A	0.08102	-0.04621930940 to 0.2082593094	No	ns	0.9847
		0.1:S211A vs. 1:hOSCAR-Fc	0.50418	0.3769406906 to 0.6314193094	Yes	****	<0.0001
		0.1:S211A vs. 1:Y166A	0.04768	-0.07955930940 to 0.1749193094	No	ns	>0.9999
		0.1:S211A vs. 1:Y200A	0.05358	-0.07365930940 to 0.1808193094	No	ns	>0.9999
		0.1:S211A vs. 1:S211A	0.03788	-0.08935930940 to 0.1651193094	No	ns	>0.9999
		0.1:S211A vs. 10:hOSCAR-Fc	0.63866	0.5114206906 to 0.7658993094	Yes	****	<0.0001
		0.1:S211A vs. 10:Y166A	0.01584	-0.1113993094 to 0.1430793094	No	ns	>0.9999
		0.1:S211A vs. 10:Y200A	0.01108	-0.1161593094 to 0.1383193094	No	ns	>0.9999
		0.1:S211A vs. 10:S211A	0.07674	-0.05049930940 to 0.2039793094	No	ns	0.9972
		1:hOSCAR-Fc vs. 1:Y166A	-0.4565	-0.5837393094 to -0.3292606906	Yes	****	<0.0001
		1:hOSCAR-Fc vs. 1:Y200A	-0.4506	-0.5778393094 to -0.3233606906	Yes	****	<0.0001
		1:hOSCAR-Fc vs. 1:S211A	-0.4663	-0.5935393094 to -0.3390606906	Yes	****	<0.0001
		1:hOSCAR-Fc vs. 10:hOSCAR-Fc	0.13448	0.007240690601 to 0.2617193094	Yes	*	0.0228
		1:hOSCAR-Fc vs. 10:Y166A	-0.48834	-0.6155793094 to -0.3611006906	Yes	****	<0.0001
		1:hOSCAR-Fc vs. 10:Y200A	-0.4931	-0.6203393094 to -0.3658606906	Yes	****	<0.0001
		1:hOSCAR-Fc vs. 10:S211A	-0.42744	-0.5546793094 to -0.3002006906	Yes	****	<0.0001
		1:Y166A vs. 1:Y200A	0.0059	-0.1213393094 to 0.1331393094	No	ns	>0.9999
		1:Y166A vs. 1:S211A	-0.0098	-0.1370393094 to 0.1174393094	No	ns	>0.9999
		1:Y166A vs. 10:hOSCAR-Fc	0.59098	0.4637406906 to 0.7182193094	Yes	****	<0.0001
		1:Y166A vs. 10:Y166A	-0.03184	-0.1590793094 to 0.09539930940	No	ns	>0.9999
		1:Y166A vs. 10:Y200A	-0.0366	-0.1638393094 to 0.09063930940	No	ns	>0.9999
		1:Y166A vs. 10:S211A	0.02906	-0.09817930940 to 0.1562993094	No	ns	>0.9999
		1:Y200A vs. 1:S211A	-0.0157	-0.1429393094 to 0.1115393094	No	ns	>0.9999
		1:Y200A vs. 10:hOSCAR-Fc	0.58508	0.4578406906 to 0.7123193094	Yes	****	<0.0001
		1:Y200A vs. 10:Y166A	-0.03774	-0.1649793094 to 0.08949930940	No	ns	>0.9999
		1:Y200A vs. 10:Y200A	-0.0425	-0.1697393094 to 0.08473930940	No	ns	>0.9999
		1:Y200A vs. 10:S211A	0.02316	-0.1040793094 to 0.1503993094	No	ns	>0.9999
		1:S211A vs. 10:hOSCAR-Fc	0.60078	0.4735406906 to 0.7280193094	Yes	****	<0.0001
		1:S211A vs. 10:Y166A	-0.02204	-0.1492793094 to 0.1051993094	No	ns	>0.9999
		1:S211A vs. 10:Y200A	-0.0268	-0.1540393094 to 0.1004393094	No	ns	>0.9999
		1:S211A vs. 10:S211A	0.03886	-0.08837930940 to 0.1660993094	No	ns	>0.9999
		10:hOSCAR-Fc vs. 10:Y166A	-0.62282	-0.7500593094 to -0.4955806906	Yes	****	<0.0001
		10:hOSCAR-Fc vs. 10:Y200A	-0.62758	-0.7548193094 to -0.5003406906	Yes	****	<0.0001
		10:hOSCAR-Fc vs. 10:S211A	-0.56192	-0.6891593094 to -0.4346806906	Yes	****	<0.0001
		10:Y166A vs. 10:Y200A	-0.00476	-0.1319993094 to 0.1224793094	No	ns	>0.9999
		10:Y166A vs. 10:S211A	0.0609	-0.06633930940 to 0.1881393094	No	ns	>0.9999
		10:Y200A vs. 10:S211A	0.06566	-0.06157930940 to 0.1928993094	No	ns	>0.9999
