# Supplementary material for: 5-aminosalicylic acid suppresses osteoarthritis through the OSCAR-PPARγ axis
Source: Nat Commun. 2024 Feb 3;15:1024. doi: 10.1038/s41467-024-45174-6 (PMC10838344; doi:10.1038/s41467-024-45174-6)
Supplement: Supplementary file 5 — Source Data [file 41467_2024_45174_MOESM5_ESM.zip › Source Data Supplementary Fig. 5.xlsx]

## Sheet: Supplementary Fig. 5a
Supplementary Fig. 5a
		Ptgs2 Relative mRNA expression levels
		Ad-Control	Ad-Ptgs2
mRNA levels	Independent primary culture	800	200	400	800
	#1	1	213.409	529.979	954.729
	#2	1	202.887	546.474	936.829
	#3	1	254.445	535.375	899.953
	#4	1	246.624	574.35	910.508
	#5	1	241.202	568.12	906.069
	Average	1	231.713	550.859	921.618
	s.e.m.	0	9.98765	8.78832	10.3978
	p value (vs. Ad-C)	-	<0.0001	<0.0001	<0.0001
	One-way ANOVA (with Tukey's multiple comparisons test)	Mean Diff.	95.00% CI of diff.	Significant	Summary	Adjusted P Value
	Ad-C vs. 200	-230.7	-264.9 to -196.6	Yes	****	<0.0001	A-B
	Ad-C vs. 400	-549.9	-584.0 to -515.7	Yes	****	<0.0001	A-C
	Ad-C vs. 800	-920.6	-954.8 to -886.5	Yes	****	<0.0001	A-D
	200 vs. 400	-319.1	-353.3 to -285.0	Yes	****	<0.0001	B-C
	200 vs. 800	-689.9	-724.1 to -655.7	Yes	****	<0.0001	B-D
	400 vs. 800	-370.8	-404.9 to -336.6	Yes	****	<0.0001	C-D

## Sheet: Supplementary Fig. 5b
Supplementary Fig. 5b
		Ptgs2 Relative mRNA expression levels
		G1: without COLpep + IL-1β			G2: with COLpep + IL-1β
		Ad-Control	Ad-Ptgs2 (400 MOI)		Ad-Control	Ad-Ptgs2 (400 MOI)
mRNA levels	Independent primary culture	400	Veh	5-ASA	400	Veh	5-ASA
	#1	1	767.846	740.543	1	928.947	607.974
	#2	1	779.136	734.183	1	947.614	588.348
	#3	1	725.243	738.175	1	906.939	621.728
	#4	1	717.987	747.356	1	966.035	564.275
	#5	1	728.477	761.893	1	978.387	514.673
	Average	1	743.738	744.43	1	945.585	579.4
	s.e.m.	0	12.3941	4.86189	0	12.784	18.8502
Two-way ANOVA (with Sidak's multiple comparisons test)		Mean Diff.	95.00% CI of diff.	Significant	Summary	Adjusted P Value
	Ad-Ctrl:G1 vs. Ad-Ctrl:G2	-5.6144	-67.57964551 to 56.35084551	No	ns	>0.9999
	Ad-Ctrl:G1 vs. Veh:G1	-742.738	-804.7028855 to -680.7723945	Yes	****	<0.0001
	Ad-Ctrl:G1 vs. Veh:G2	-944.585	-1006.549906 to -882.6194145	Yes	****	<0.0001
	Ad-Ctrl:G1 vs. 5-ASA:G1	-743.43	-805.3953255 to -681.4648345	Yes	****	<0.0001
	Ad-Ctrl:G1 vs. 5-ASA:G2	-638.4	-700.3648855 to -576.4343945	Yes	****	<0.0001
	Ad-Ctrl:G2 vs. Veh:G1	-737.123	-799.0884855 to -675.1579945	Yes	****	<0.0001
	Ad-Ctrl:G2 vs. Veh:G2	-938.97	-1000.935506 to -877.0050145	Yes	****	<0.0001
	Ad-Ctrl:G2 vs. 5-ASA:G1	-737.816	-799.7809255 to -675.8504345	Yes	****	<0.0001
	Ad-Ctrl:G2 vs. 5-ASA:G2	-632.785	-694.7504855 to -570.8199945	Yes	****	<0.0001
	Veh:G1 vs. Veh:G2	-201.847	-263.8122655 to -139.8817745	Yes	****	<0.0001
	Veh:G1 vs. 5-ASA:G1	-0.69244	-62.65768551 to 61.27280551	No	ns	>0.9999
	Veh:G1 vs. 5-ASA:G2	104.338	42.37275449 to 166.3032455	Yes	***	0.0002
	Veh:G2 vs. 5-ASA:G1	201.155	139.1893345 to 263.1198255	Yes	****	<0.0001
	Veh:G2 vs. 5-ASA:G2	306.185	244.2197745 to 368.1502655	Yes	****	<0.0001
	5-ASA:G1 vs. 5-ASA:G2	105.03	43.06519449 to 166.9956855	Yes	***	0.0002

## Sheet: Supplementary Fig. 5c
Supplementary Fig. 5c
		Ptgs2						Mmp3						Mmp9						Mmp13						Adamts5
		Ad-Control	Ad-Ptgs2					Ad-Control	Ad-Ptgs2					Ad-Control	Ad-Ptgs2					Ad-Control	Ad-Ptgs2					Ad-Control	Ad-Ptgs2
mRNA levels	Independent primary culture	800	200	400	800		Independent primary culture	800	200	400	800		Independent primary culture	800	200	400	800		Independent primary culture	800	200	400	800		Independent primary culture	800	200	400	800
	#1	1	10.6095	17.5235	29.3041		#1	1	4.8054	7.1153	7.0808		#1	1	3.0502	5.1204	6.5812		#1	1	2.6442	3.4594	3.3112		#1	1	3.6545	6.3334	7.8329
	#2	1	12.1979	18.8982	31.4872		#2	1	5.2716	7.3657	7.9462		#2	1	2.9256	5.7411	6.2075		#2	1	2.863	1.9544	4.0552		#2	1	4.4309	6.0914	7.6777
	#3	1	11.8749	16.9172	33.9709		#3	1	5.0685	7.1142	7.2522		#3	1	3.9753	7.3665	7.2863		#3	1	2.3112	3.4393	4.0559		#3	1	4.4846	6.4903	7.0084
	Average	1	11.5608	17.7796	31.5874		Average	1	5.0485	7.1984	7.4264		Average	1	3.31703	6.076	6.69167		Average	1	2.60613	2.95103	3.80743		Average	1	4.19	6.30503	7.50633
	s.e.m.	0	0.484687	0.58603	1.34812		s.e.m.	0	0.134951	0.0836506	0.264568		s.e.m.	0	0.331093	0.669667	0.316283		s.e.m.	0	0.160424	0.49835	0.248117		s.e.m.	0	0.268198	0.116023	0.252966
	p value (vs. Ad-C)	-	<0.0001	<0.0001	<0.0001		p value (vs. Ad-C)	-	<0.0001	<0.0001	<0.0001		p value (vs. Ad-C)	-	0.0775	<0.0001	<0.0001		p value (vs. Ad-C)	-	0.8793	0.3705	0.0066		p value (vs. Ad-C)	-	0.0009	<0.0001	<0.0001
Two-way ANOVA (Sidak's multiple comparisons test)		Mean Diff.	95.00% CI of diff.	Significant?	Summary	Adjusted P Value
	Ad-C:Ptgs2 vs. Ad-C:Mmp3	-5.32907e-15	-2.408349604 to 2.408349604	No	ns	>0.9999
	Ad-C:Ptgs2 vs. Ad-C:Mmp9	-5.32907e-15	-2.408349604 to 2.408349604	No	ns	>0.9999
	Ad-C:Ptgs2 vs. Ad-C:Mmp13	-7.10543e-15	-2.408349604 to 2.408349604	No	ns	>0.9999
	Ad-C:Ptgs2 vs. Ad-C:Adamts5	-1.06581e-14	-2.408349604 to 2.408349604	No	ns	>0.9999
	Ad-C:Ptgs2 vs. 200:Ptgs2	-10.5608	-12.96911627 to -8.152417063	Yes	****	<0.0001
	Ad-C:Ptgs2 vs. 200:Mmp3	-4.0485	-6.456849604 to -1.640150396	Yes	****	<0.0001
	Ad-C:Ptgs2 vs. 200:Mmp9	-2.31703	-4.725382937 to 0.09131627083	No	ns	0.0775
	Ad-C:Ptgs2 vs. 200:Mmp13	-1.60613	-4.014482937 to 0.8022162708	No	ns	0.8793
	Ad-C:Ptgs2 vs. 200:Adamts5	-3.19	-5.598349604 to -0.7816503958	Yes	***	0.0009
	Ad-C:Ptgs2 vs. 400:Ptgs2	-16.7796	-19.18798294 to -14.37128373	Yes	****	<0.0001
	Ad-C:Ptgs2 vs. 400:Mmp3	-6.1984	-8.606749604 to -3.790050396	Yes	****	<0.0001
	Ad-C:Ptgs2 vs. 400:Mmp9	-5.076	-7.484349604 to -2.667650396	Yes	****	<0.0001
	Ad-C:Ptgs2 vs. 400:Mmp13	-1.95103	-4.359382937 to 0.4573162708	No	ns	0.3705
	Ad-C:Ptgs2 vs. 400:Adamts5	-5.30503	-7.713382937 to -2.896683729	Yes	****	<0.0001
	Ad-C:Ptgs2 vs. 800:Ptgs2	-30.5874	-32.99574960 to -28.17905040	Yes	****	<0.0001
	Ad-C:Ptgs2 vs. 800:Mmp3	-6.4264	-8.834749604 to -4.018050396	Yes	****	<0.0001
	Ad-C:Ptgs2 vs. 800:Mmp9	-5.69167	-8.100016271 to -3.283317063	Yes	****	<0.0001
	Ad-C:Ptgs2 vs. 800:Mmp13	-2.80743	-5.215782937 to -0.3990837292	Yes	**	0.0066
	Ad-C:Ptgs2 vs. 800:Adamts5	-6.50633	-8.914682937 to -4.097983729	Yes	****	<0.0001
	Ad-C:Mmp3 vs. Ad-C:Mmp9	0	-2.408349604 to 2.408349604	No	ns	>0.9999
	Ad-C:Mmp3 vs. Ad-C:Mmp13	-1.77636e-15	-2.408349604 to 2.408349604	No	ns	>0.9999
	Ad-C:Mmp3 vs. Ad-C:Adamts5	-5.32907e-15	-2.408349604 to 2.408349604	No	ns	>0.9999
	Ad-C:Mmp3 vs. 200:Ptgs2	-10.5608	-12.96911627 to -8.152417063	Yes	****	<0.0001
	Ad-C:Mmp3 vs. 200:Mmp3	-4.0485	-6.456849604 to -1.640150396	Yes	****	<0.0001
	Ad-C:Mmp3 vs. 200:Mmp9	-2.31703	-4.725382937 to 0.09131627083	No	ns	0.0775
	Ad-C:Mmp3 vs. 200:Mmp13	-1.60613	-4.014482937 to 0.8022162708	No	ns	0.8793
	Ad-C:Mmp3 vs. 200:Adamts5	-3.19	-5.598349604 to -0.7816503958	Yes	***	0.0009
	Ad-C:Mmp3 vs. 400:Ptgs2	-16.7796	-19.18798294 to -14.37128373	Yes	****	<0.0001
	Ad-C:Mmp3 vs. 400:Mmp3	-6.1984	-8.606749604 to -3.790050396	Yes	****	<0.0001
	Ad-C:Mmp3 vs. 400:Mmp9	-5.076	-7.484349604 to -2.667650396	Yes	****	<0.0001
	Ad-C:Mmp3 vs. 400:Mmp13	-1.95103	-4.359382937 to 0.4573162708	No	ns	0.3705
	Ad-C:Mmp3 vs. 400:Adamts5	-5.30503	-7.713382937 to -2.896683729	Yes	****	<0.0001
	Ad-C:Mmp3 vs. 800:Ptgs2	-30.5874	-32.99574960 to -28.17905040	Yes	****	<0.0001
	Ad-C:Mmp3 vs. 800:Mmp3	-6.4264	-8.834749604 to -4.018050396	Yes	****	<0.0001
	Ad-C:Mmp3 vs. 800:Mmp9	-5.69167	-8.100016271 to -3.283317063	Yes	****	<0.0001
	Ad-C:Mmp3 vs. 800:Mmp13	-2.80743	-5.215782937 to -0.3990837292	Yes	**	0.0066
	Ad-C:Mmp3 vs. 800:Adamts5	-6.50633	-8.914682937 to -4.097983729	Yes	****	<0.0001
	Ad-C:Mmp9 vs. Ad-C:Mmp13	-1.77636e-15	-2.408349604 to 2.408349604	No	ns	>0.9999
	Ad-C:Mmp9 vs. Ad-C:Adamts5	-5.32907e-15	-2.408349604 to 2.408349604	No	ns	>0.9999
	Ad-C:Mmp9 vs. 200:Ptgs2	-10.5608	-12.96911627 to -8.152417063	Yes	****	<0.0001
	Ad-C:Mmp9 vs. 200:Mmp3	-4.0485	-6.456849604 to -1.640150396	Yes	****	<0.0001
	Ad-C:Mmp9 vs. 200:Mmp9	-2.31703	-4.725382937 to 0.09131627083	No	ns	0.0775
	Ad-C:Mmp9 vs. 200:Mmp13	-1.60613	-4.014482937 to 0.8022162708	No	ns	0.8793
	Ad-C:Mmp9 vs. 200:Adamts5	-3.19	-5.598349604 to -0.7816503958	Yes	***	0.0009
	Ad-C:Mmp9 vs. 400:Ptgs2	-16.7796	-19.18798294 to -14.37128373	Yes	****	<0.0001
	Ad-C:Mmp9 vs. 400:Mmp3	-6.1984	-8.606749604 to -3.790050396	Yes	****	<0.0001
	Ad-C:Mmp9 vs. 400:Mmp9	-5.076	-7.484349604 to -2.667650396	Yes	****	<0.0001
	Ad-C:Mmp9 vs. 400:Mmp13	-1.95103	-4.359382937 to 0.4573162708	No	ns	0.3705
	Ad-C:Mmp9 vs. 400:Adamts5	-5.30503	-7.713382937 to -2.896683729	Yes	****	<0.0001
	Ad-C:Mmp9 vs. 800:Ptgs2	-30.5874	-32.99574960 to -28.17905040	Yes	****	<0.0001
	Ad-C:Mmp9 vs. 800:Mmp3	-6.4264	-8.834749604 to -4.018050396	Yes	****	<0.0001
	Ad-C:Mmp9 vs. 800:Mmp9	-5.69167	-8.100016271 to -3.283317063	Yes	****	<0.0001
	Ad-C:Mmp9 vs. 800:Mmp13	-2.80743	-5.215782937 to -0.3990837292	Yes	**	0.0066
	Ad-C:Mmp9 vs. 800:Adamts5	-6.50633	-8.914682937 to -4.097983729	Yes	****	<0.0001
	Ad-C:Mmp13 vs. Ad-C:Adamts5	-3.55271e-15	-2.408349604 to 2.408349604	No	ns	>0.9999
	Ad-C:Mmp13 vs. 200:Ptgs2	-10.5608	-12.96911627 to -8.152417063	Yes	****	<0.0001
	Ad-C:Mmp13 vs. 200:Mmp3	-4.0485	-6.456849604 to -1.640150396	Yes	****	<0.0001
	Ad-C:Mmp13 vs. 200:Mmp9	-2.31703	-4.725382937 to 0.09131627083	No	ns	0.0775
	Ad-C:Mmp13 vs. 200:Mmp13	-1.60613	-4.014482937 to 0.8022162708	No	ns	0.8793
	Ad-C:Mmp13 vs. 200:Adamts5	-3.19	-5.598349604 to -0.7816503958	Yes	***	0.0009
	Ad-C:Mmp13 vs. 400:Ptgs2	-16.7796	-19.18798294 to -14.37128373	Yes	****	<0.0001
	Ad-C:Mmp13 vs. 400:Mmp3	-6.1984	-8.606749604 to -3.790050396	Yes	****	<0.0001
	Ad-C:Mmp13 vs. 400:Mmp9	-5.076	-7.484349604 to -2.667650396	Yes	****	<0.0001
	Ad-C:Mmp13 vs. 400:Mmp13	-1.95103	-4.359382937 to 0.4573162708	No	ns	0.3705
	Ad-C:Mmp13 vs. 400:Adamts5	-5.30503	-7.713382937 to -2.896683729	Yes	****	<0.0001
	Ad-C:Mmp13 vs. 800:Ptgs2	-30.5874	-32.99574960 to -28.17905040	Yes	****	<0.0001
	Ad-C:Mmp13 vs. 800:Mmp3	-6.4264	-8.834749604 to -4.018050396	Yes	****	<0.0001
	Ad-C:Mmp13 vs. 800:Mmp9	-5.69167	-8.100016271 to -3.283317063	Yes	****	<0.0001
	Ad-C:Mmp13 vs. 800:Mmp13	-2.80743	-5.215782937 to -0.3990837292	Yes	**	0.0066
	Ad-C:Mmp13 vs. 800:Adamts5	-6.50633	-8.914682937 to -4.097983729	Yes	****	<0.0001
	Ad-C:Adamts5 vs. 200:Ptgs2	-10.5608	-12.96911627 to -8.152417063	Yes	****	<0.0001
	Ad-C:Adamts5 vs. 200:Mmp3	-4.0485	-6.456849604 to -1.640150396	Yes	****	<0.0001
	Ad-C:Adamts5 vs. 200:Mmp9	-2.31703	-4.725382937 to 0.09131627083	No	ns	0.0775
	Ad-C:Adamts5 vs. 200:Mmp13	-1.60613	-4.014482937 to 0.8022162708	No	ns	0.8793
	Ad-C:Adamts5 vs. 200:Adamts5	-3.19	-5.598349604 to -0.7816503958	Yes	***	0.0009
	Ad-C:Adamts5 vs. 400:Ptgs2	-16.7796	-19.18798294 to -14.37128373	Yes	****	<0.0001
	Ad-C:Adamts5 vs. 400:Mmp3	-6.1984	-8.606749604 to -3.790050396	Yes	****	<0.0001
	Ad-C:Adamts5 vs. 400:Mmp9	-5.076	-7.484349604 to -2.667650396	Yes	****	<0.0001
	Ad-C:Adamts5 vs. 400:Mmp13	-1.95103	-4.359382937 to 0.4573162708	No	ns	0.3705
	Ad-C:Adamts5 vs. 400:Adamts5	-5.30503	-7.713382937 to -2.896683729	Yes	****	<0.0001
	Ad-C:Adamts5 vs. 800:Ptgs2	-30.5874	-32.99574960 to -28.17905040	Yes	****	<0.0001
	Ad-C:Adamts5 vs. 800:Mmp3	-6.4264	-8.834749604 to -4.018050396	Yes	****	<0.0001
	Ad-C:Adamts5 vs. 800:Mmp9	-5.69167	-8.100016271 to -3.283317063	Yes	****	<0.0001
	Ad-C:Adamts5 vs. 800:Mmp13	-2.80743	-5.215782937 to -0.3990837292	Yes	**	0.0066
	Ad-C:Adamts5 vs. 800:Adamts5	-6.50633	-8.914682937 to -4.097983729	Yes	****	<0.0001
	200:Ptgs2 vs. 200:Mmp3	6.51227	4.103917063 to 8.920616271	Yes	****	<0.0001
	200:Ptgs2 vs. 200:Mmp9	8.24373	5.835383729 to 10.65208294	Yes	****	<0.0001
	200:Ptgs2 vs. 200:Mmp13	8.95463	6.546283729 to 11.36298294	Yes	****	<0.0001
	200:Ptgs2 vs. 200:Adamts5	7.37077	4.962417063 to 9.779116271	Yes	****	<0.0001
	200:Ptgs2 vs. 400:Ptgs2	-6.21887	-8.627216271 to -3.810517063	Yes	****	<0.0001
	200:Ptgs2 vs. 400:Mmp3	4.36237	1.954017063 to 6.770716271	Yes	****	<0.0001
	200:Ptgs2 vs. 400:Mmp9	5.48477	3.076417063 to 7.893116271	Yes	****	<0.0001
	200:Ptgs2 vs. 400:Mmp13	8.60973	6.201383729 to 11.01808294	Yes	****	<0.0001
	200:Ptgs2 vs. 400:Adamts5	5.25573	2.847383729 to 7.664082937	Yes	****	<0.0001
	200:Ptgs2 vs. 800:Ptgs2	-20.0266	-22.43498294 to -17.61828373	Yes	****	<0.0001
	200:Ptgs2 vs. 800:Mmp3	4.13437	1.726017063 to 6.542716271	Yes	****	<0.0001
	200:Ptgs2 vs. 800:Mmp9	4.8691	2.460750396 to 7.277449604	Yes	****	<0.0001
	200:Ptgs2 vs. 800:Mmp13	7.75333	5.344983729 to 10.16168294	Yes	****	<0.0001
	200:Ptgs2 vs. 800:Adamts5	4.05443	1.646083729 to 6.462782937	Yes	****	<0.0001
	200:Mmp3 vs. 200:Mmp9	1.73147	-0.6768829375 to 4.139816271	No	ns	0.7099
	200:Mmp3 vs. 200:Mmp13	2.44237	0.03401706250 to 4.850716271	Yes	*	0.0423
	200:Mmp3 vs. 200:Adamts5	0.8585	-1.549849604 to 3.266849604	No	ns	>0.9999
	200:Mmp3 vs. 400:Ptgs2	-12.7311	-15.13948294 to -10.32278373	Yes	****	<0.0001
	200:Mmp3 vs. 400:Mmp3	-2.1499	-4.558249604 to 0.2584496042	No	ns	0.1663
	200:Mmp3 vs. 400:Mmp9	-1.0275	-3.435849604 to 1.380849604	No	ns	>0.9999
	200:Mmp3 vs. 400:Mmp13	2.09747	-0.3108829375 to 4.505816271	No	ns	0.2083
	200:Mmp3 vs. 400:Adamts5	-1.25653	-3.664882937 to 1.151816271	No	ns	0.9998
	200:Mmp3 vs. 800:Ptgs2	-26.5389	-28.94724960 to -24.13055040	Yes	****	<0.0001
	200:Mmp3 vs. 800:Mmp3	-2.3779	-4.786249604 to 0.03044960417	No	ns	0.058
	200:Mmp3 vs. 800:Mmp9	-1.64317	-4.051516271 to 0.7651829375	No	ns	0.8361
	200:Mmp3 vs. 800:Mmp13	1.24107	-1.167282937 to 3.649416271	No	ns	0.9999
	200:Mmp3 vs. 800:Adamts5	-2.45783	-4.866182937 to -0.04948372917	Yes	*	0.0392
	200:Mmp9 vs. 200:Mmp13	0.7109	-1.697449604 to 3.119249604	No	ns	>0.9999
	200:Mmp9 vs. 200:Adamts5	-0.872967	-3.281316271 to 1.535382937	No	ns	>0.9999
	200:Mmp9 vs. 400:Ptgs2	-14.4626	-16.87094960 to -12.05425040	Yes	****	<0.0001
	200:Mmp9 vs. 400:Mmp3	-3.88137	-6.289716271 to -1.473017063	Yes	****	<0.0001
	200:Mmp9 vs. 400:Mmp9	-2.75897	-5.167316271 to -0.3506170625	Yes	**	0.0085
	200:Mmp9 vs. 400:Mmp13	0.366	-2.042349604 to 2.774349604	No	ns	>0.9999
	200:Mmp9 vs. 400:Adamts5	-2.988	-5.396349604 to -0.5796503958	Yes	**	0.0026
	200:Mmp9 vs. 800:Ptgs2	-28.2704	-30.67871627 to -25.86201706	Yes	****	<0.0001
	200:Mmp9 vs. 800:Mmp3	-4.10937	-6.517716271 to -1.701017063	Yes	****	<0.0001
	200:Mmp9 vs. 800:Mmp9	-3.37463	-5.782982937 to -0.9662837292	Yes	***	0.0003
	200:Mmp9 vs. 800:Mmp13	-0.4904	-2.898749604 to 1.917949604	No	ns	>0.9999
	200:Mmp9 vs. 800:Adamts5	-4.1893	-6.597649604 to -1.780950396	Yes	****	<0.0001
	200:Mmp13 vs. 200:Adamts5	-1.58387	-3.992216271 to 0.8244829375	No	ns	0.9018
	200:Mmp13 vs. 400:Ptgs2	-15.1735	-17.58184960 to -12.76515040	Yes	****	<0.0001
	200:Mmp13 vs. 400:Mmp3	-4.59227	-7.000616271 to -2.183917063	Yes	****	<0.0001
	200:Mmp13 vs. 400:Mmp9	-3.46987	-5.878216271 to -1.061517063	Yes	***	0.0002
	200:Mmp13 vs. 400:Mmp13	-0.3449	-2.753249604 to 2.063449604	No	ns	>0.9999
	200:Mmp13 vs. 400:Adamts5	-3.6989	-6.107249604 to -1.290550396	Yes	****	<0.0001
	200:Mmp13 vs. 800:Ptgs2	-28.9813	-31.38961627 to -26.57291706	Yes	****	<0.0001
	200:Mmp13 vs. 800:Mmp3	-4.82027	-7.228616271 to -2.411917063	Yes	****	<0.0001
	200:Mmp13 vs. 800:Mmp9	-4.08553	-6.493882937 to -1.677183729	Yes	****	<0.0001
	200:Mmp13 vs. 800:Mmp13	-1.2013	-3.609649604 to 1.207049604	No	ns	>0.9999
	200:Mmp13 vs. 800:Adamts5	-4.9002	-7.308549604 to -2.491850396	Yes	****	<0.0001
	200:Adamts5 vs. 400:Ptgs2	-13.5896	-15.99798294 to -11.18128373	Yes	****	<0.0001
	200:Adamts5 vs. 400:Mmp3	-3.0084	-5.416749604 to -0.6000503958	Yes	**	0.0023
	200:Adamts5 vs. 400:Mmp9	-1.886	-4.294349604 to 0.5223496042	No	ns	0.4636
	200:Adamts5 vs. 400:Mmp13	1.23897	-1.169382937 to 3.647316271	No	ns	0.9999
	200:Adamts5 vs. 400:Adamts5	-2.11503	-4.523382937 to 0.2933162708	No	ns	0.1933
	200:Adamts5 vs. 800:Ptgs2	-27.3974	-29.80574960 to -24.98905040	Yes	****	<0.0001
	200:Adamts5 vs. 800:Mmp3	-3.2364	-5.644749604 to -0.8280503958	Yes	***	0.0007
	200:Adamts5 vs. 800:Mmp9	-2.50167	-4.910016271 to -0.09331706250	Yes	*	0.0316
	200:Adamts5 vs. 800:Mmp13	0.382567	-2.025782937 to 2.790916271	No	ns	>0.9999
	200:Adamts5 vs. 800:Adamts5	-3.31633	-5.724682937 to -0.9079837292	Yes	***	0.0005
	400:Ptgs2 vs. 400:Mmp3	10.5812	8.172883729 to 12.98958294	Yes	****	<0.0001
	400:Ptgs2 vs. 400:Mmp9	11.7036	9.295283729 to 14.11198294	Yes	****	<0.0001
	400:Ptgs2 vs. 400:Mmp13	14.8286	12.42025040 to 17.23694960	Yes	****	<0.0001
	400:Ptgs2 vs. 400:Adamts5	11.4746	9.066250396 to 13.88294960	Yes	****	<0.0001
	400:Ptgs2 vs. 800:Ptgs2	-13.8078	-16.21611627 to -11.39941706	Yes	****	<0.0001
	400:Ptgs2 vs. 800:Mmp3	10.3532	7.944883729 to 12.76158294	Yes	****	<0.0001
	400:Ptgs2 vs. 800:Mmp9	11.088	8.679617063 to 13.49631627	Yes	****	<0.0001
	400:Ptgs2 vs. 800:Mmp13	13.9722	11.56385040 to 16.38054960	Yes	****	<0.0001
	400:Ptgs2 vs. 800:Adamts5	10.2733	7.864950396 to 12.68164960	Yes	****	<0.0001
	400:Mmp3 vs. 400:Mmp9	1.1224	-1.285949604 to 3.530749604	No	ns	>0.9999
	400:Mmp3 vs. 400:Mmp13	4.24737	1.839017063 to 6.655716271	Yes	****	<0.0001
	400:Mmp3 vs. 400:Adamts5	0.893367	-1.514982937 to 3.301716271	No	ns	>0.9999
	400:Mmp3 vs. 800:Ptgs2	-24.389	-26.79734960 to -21.98065040	Yes	****	<0.0001
	400:Mmp3 vs. 800:Mmp3	-0.228	-2.636349604 to 2.180349604	No	ns	>0.9999
	400:Mmp3 vs. 800:Mmp9	0.506733	-1.901616271 to 2.915082937	No	ns	>0.9999
	400:Mmp3 vs. 800:Mmp13	3.39097	0.9826170625 to 5.799316271	Yes	***	0.0003
	400:Mmp3 vs. 800:Adamts5	-0.307933	-2.716282937 to 2.100416271	No	ns	>0.9999
	400:Mmp9 vs. 400:Mmp13	3.12497	0.7166170625 to 5.533316271	Yes	**	0.0012
	400:Mmp9 vs. 400:Adamts5	-0.229033	-2.637382937 to 2.179316271	No	ns	>0.9999
	400:Mmp9 vs. 800:Ptgs2	-25.5114	-27.91974960 to -23.10305040	Yes	****	<0.0001
	400:Mmp9 vs. 800:Mmp3	-1.3504	-3.758749604 to 1.057949604	No	ns	0.9973
	400:Mmp9 vs. 800:Mmp9	-0.615667	-3.024016271 to 1.792682937	No	ns	>0.9999
	400:Mmp9 vs. 800:Mmp13	2.26857	-0.1397829375 to 4.676916271	No	ns	0.0973
	400:Mmp9 vs. 800:Adamts5	-1.43033	-3.838682937 to 0.9780162708	No	ns	0.9869
	400:Mmp13 vs. 400:Adamts5	-3.354	-5.762349604 to -0.9456503958	Yes	***	0.0004
	400:Mmp13 vs. 800:Ptgs2	-28.6364	-31.04471627 to -26.22801706	Yes	****	<0.0001
	400:Mmp13 vs. 800:Mmp3	-4.47537	-6.883716271 to -2.067017063	Yes	****	<0.0001
	400:Mmp13 vs. 800:Mmp9	-3.74063	-6.148982937 to -1.332283729	Yes	****	<0.0001
	400:Mmp13 vs. 800:Mmp13	-0.8564	-3.264749604 to 1.551949604	No	ns	>0.9999
	400:Mmp13 vs. 800:Adamts5	-4.5553	-6.963649604 to -2.146950396	Yes	****	<0.0001
	400:Adamts5 vs. 800:Ptgs2	-25.2824	-27.69071627 to -22.87401706	Yes	****	<0.0001
	400:Adamts5 vs. 800:Mmp3	-1.12137	-3.529716271 to 1.286982937	No	ns	>0.9999
	400:Adamts5 vs. 800:Mmp9	-0.386633	-2.794982937 to 2.021716271	No	ns	>0.9999
	400:Adamts5 vs. 800:Mmp13	2.4976	0.08925039583 to 4.905949604	Yes	*	0.0322
	400:Adamts5 vs. 800:Adamts5	-1.2013	-3.609649604 to 1.207049604	No	ns	>0.9999
	800:Ptgs2 vs. 800:Mmp3	24.161	21.75265040 to 26.56934960	Yes	****	<0.0001
	800:Ptgs2 vs. 800:Mmp9	24.8957	22.48738373 to 27.30408294	Yes	****	<0.0001
	800:Ptgs2 vs. 800:Mmp13	27.78	25.37161706 to 30.18831627	Yes	****	<0.0001
	800:Ptgs2 vs. 800:Adamts5	24.0811	21.67271706 to 26.48941627	Yes	****	<0.0001
	800:Mmp3 vs. 800:Mmp9	0.734733	-1.673616271 to 3.143082937	No	ns	>0.9999
	800:Mmp3 vs. 800:Mmp13	3.61897	1.210617063 to 6.027316271	Yes	****	<0.0001
	800:Mmp3 vs. 800:Adamts5	-0.0799333	-2.488282937 to 2.328416271	No	ns	>0.9999
	800:Mmp9 vs. 800:Mmp13	2.88423	0.4758837292 to 5.292582937	Yes	**	0.0044
	800:Mmp9 vs. 800:Adamts5	-0.814667	-3.223016271 to 1.593682937	No	ns	>0.9999
	800:Mmp13 vs. 800:Adamts5	-3.6989	-6.107249604 to -1.290550396	Yes	****	<0.0001

## Sheet: Supplementary Fig. 5d
Supplementary Fig. 5d
		Ptgs2 Relative mRNA expression levels
		Ad-shControl	Ad-shPtgs2
mRNA levels	Independent primary culture	800	200	400	800
	#1	1	0.7815	0.4225	0.1592
	#2	1	0.7534	0.4678	0.1835
	#3	1	0.7269	0.4552	0.1974
	#4	1	0.7634	0.4338	0.2057
	#5	1	0.7951	0.4747	0.1495
	Average	1	0.76406	0.4508	0.17906
	s.e.m.	0	0.0117528	0.00992336	0.0108027
	p value (vs. Ad-C)	-	<0.0001	<0.0001	<0.0001
	Two-tailed t-test	Mean Diff.	95.00% CI of diff.	Significant	Summary	Adjusted P Value
	Ad-C vs. 200	0.2359	0.1979 to 0.2740	Yes	****	<0.0001	A-B
	Ad-C vs. 400	0.5492	0.5112 to 0.5872	Yes	****	<0.0001	A-C
	Ad-C vs. 800	0.8209	0.7829 to 0.8590	Yes	****	<0.0001	A-D
	200 vs. 400	0.3133	0.2752 to 0.3513	Yes	****	<0.0001	B-C
	200 vs. 800	0.585	0.5470 to 0.6230	Yes	****	<0.0001	B-D
	400 vs. 800	0.2717	0.2337 to 0.3098	Yes	****	<0.0001	C-D

## Sheet: Supplementary Fig. 5e
Supplementary Fig. 5e
		PGE2					PGE2
		G1: without COLpep					G2: with COLpep
		Ad-shControl	Ad-shPtgs2				Ad-shControl	Ad-shPtgs2
PGE2 (pg/ml)	Independent primary culture	800	Veh	5-ASA (0.1 μM)	5-ASA (1 μM)	5-ASA (10 μM)	800	Veh	5-ASA (0.1 μM)	5-ASA (1 μM)	5-ASA (10 μM)
	#1	1	0.3685	0.3228	0.352	0.4124	1.2154	0.5075	0.4735	0.2362	0.1271
	#2	1	0.3278	0.3855	0.3611	0.4035	1.1265	0.5266	0.4459	0.2376	0.1573
	#3	1	0.3356	0.4105	0.3884	0.3942	1.3255	0.5612	0.5154	0.294	0.172
	#4	1	0.3528	0.3566	0.3693	0.3771	1.1986	0.6801	0.4331	0.2984	0.2391
	#5	1	0.4103	0.4287	0.4248	0.3861	1.1274	0.537	0.4143	0.2466	0.1725
	Average	1	0.359	0.38082	0.37912	0.39466	1.19868	0.56248	0.45644	0.26256	0.1736
	s.e.m.	0	0.0146311	0.0189053	0.0129024	0.00622371	0.0365059	0.0306558	0.0176053	0.0138664	0.018333
	Two-tailed t-test	Mean Diff.	95.00% CI of diff.	Significant	Summary	Adjusted P Value
	G1: Ad-C vs. G1: Veh	0.641	0.5477 to 0.7343	Yes	****	<0.0001
	G1: Ad-C vs. G1: 0.1	0.6192	0.5258 to 0.7125	Yes	****	<0.0001
	G1: Ad-C vs. G1: 1	0.6209	0.5275 to 0.7142	Yes	****	<0.0001
	G1: Ad-C vs. G1: 10	0.6053	0.5120 to 0.6987	Yes	****	<0.0001
	G1: Ad-C vs. G2: Ad-C	-0.1987	-0.2920 to -0.1053	Yes	****	<0.0001
	G1: Ad-C vs. G2: Veh	0.4375	0.3442 to 0.5309	Yes	****	<0.0001
	G1: Ad-C vs. G2: 0.1	0.5436	0.4502 to 0.6369	Yes	****	<0.0001
	G1: Ad-C vs. G2: 1	0.7374	0.6441 to 0.8308	Yes	****	<0.0001
	G1: Ad-C vs. G2: 10	0.8264	0.7331 to 0.9197	Yes	****	<0.0001
	G1: Veh vs. G1: 0.1	-0.02182	-0.1152 to 0.07153	No	ns	0.9985
	G1: Veh vs. G1: 1	-0.02012	-0.1135 to 0.07323	No	ns	0.9992
	G1: Veh vs. G1: 10	-0.03566	-0.1290 to 0.05769	No	ns	0.9527
	G1: Veh vs. G2: Ad-C	-0.8397	-0.9330 to -0.7463	Yes	****	<0.0001
	G1: Veh vs. G2: Veh	-0.2035	-0.2968 to -0.1101	Yes	****	<0.0001
	G1: Veh vs. G2: 0.1	-0.09744	-0.1908 to -0.004091	Yes	*	0.0346
	G1: Veh vs. G2: 1	0.09644	0.003091 to 0.1898	Yes	*	0.0379
	G1: Veh vs. G2: 10	0.1854	0.09205 to 0.2787	Yes	****	<0.0001
	G1: 0.1 vs. G1: 1	0.0017	-0.09165 to 0.09505	No	ns	>0.9999
	G1: 0.1 vs. G1: 10	-0.01384	-0.1072 to 0.07951	No	ns	>0.9999
	G1: 0.1 vs. G2: Ad-C	-0.8179	-0.9112 to -0.7245	Yes	****	<0.0001
	G1: 0.1 vs. G2: Veh	-0.1817	-0.2750 to -0.08831	Yes	****	<0.0001
	G1: 0.1 vs. G2: 0.1	-0.07562	-0.1690 to 0.01773	No	ns	0.2035
	G1: 0.1 vs. G2: 1	0.1183	0.02491 to 0.2116	Yes	**	0.0045
	G1: 0.1 vs. G2: 10	0.2072	0.1139 to 0.3006	Yes	****	<0.0001
	G1: 1 vs. G1: 10	-0.01554	-0.1089 to 0.07781	No	ns	>0.9999
	G1: 1 vs. G2: Ad-C	-0.8196	-0.9129 to -0.7262	Yes	****	<0.0001
	G1: 1 vs. G2: Veh	-0.1834	-0.2767 to -0.09001	Yes	****	<0.0001
	G1: 1 vs. G2: 0.1	-0.07732	-0.1707 to 0.01603	No	ns	0.1806
	G1: 1 vs. G2: 1	0.1166	0.02321 to 0.2099	Yes	**	0.0053
	G1: 1 vs. G2: 10	0.2055	0.1122 to 0.2989	Yes	****	<0.0001
	G1: 10 vs. G2: Ad-C	-0.804	-0.8974 to -0.7107	Yes	****	<0.0001
	G1: 10 vs. G2: Veh	-0.1678	-0.2612 to -0.07447	Yes	****	<0.0001
	G1: 10 vs. G2: 0.1	-0.06178	-0.1551 to 0.03157	No	ns	0.4634
	G1: 10 vs. G2: 1	0.1321	0.03875 to 0.2254	Yes	**	0.001
	G1: 10 vs. G2: 10	0.2211	0.1277 to 0.3144	Yes	****	<0.0001
	G2: Ad-C vs. G2: Veh	0.6362	0.5429 to 0.7295	Yes	****	<0.0001
	G2: Ad-C vs. G2: 0.1	0.7422	0.6489 to 0.8356	Yes	****	<0.0001
	G2: Ad-C vs. G2: 1	0.9361	0.8428 to 1.029	Yes	****	<0.0001
	G2: Ad-C vs. G2: 10	1.025	0.9317 to 1.118	Yes	****	<0.0001
	G2: Veh vs. G2: 0.1	0.106	0.01269 to 0.1994	Yes	*	0.0154
	G2: Veh vs. G2: 1	0.2999	0.2066 to 0.3933	Yes	****	<0.0001
	G2: Veh vs. G2: 10	0.3889	0.2955 to 0.4822	Yes	****	<0.0001
	G2: 0.1 vs. G2: 1	0.1939	0.1005 to 0.2872	Yes	****	<0.0001
	G2: 0.1 vs. G2: 10	0.2828	0.1895 to 0.3762	Yes	****	<0.0001
	G2: 1 vs. G2: 10	0.08896	-0.004389 to 0.1823	No	ns	0.0729

## Sheet: Supplementary Fig. 5f
Supplementary Fig. 5f
		Pparg						Rxra						Col2a1						Acan						Sox9
		Ad-Control	Ad-Pparg					Ad-Control	Ad-Pparg					Ad-Control	Ad-Pparg					Ad-Control	Ad-Pparg					Ad-Control	Ad-Pparg
mRNA levels	Independent primary culture	800	200	400	800		Independent primary culture	800	200	400	800		Independent primary culture	800	200	400	800		Independent primary culture	800	200	400	800		Independent primary culture	800	200	400	800
	#1	1	4.5481	13.8184	21.9159		#1	1	2.3241	5.3307	6.8159		#1	1	1.4324	2.3334	3.3263		#1	1	4.9179	6.0243	7.779		#1	1	1.8393	3.2004	4.5922
	#2	1	6.2238	14.9175	22.3449		#2	1	3.0196	6.6514	7.6172		#2	1	1.7639	2.4748	4.7547		#2	1	5.2528	5.9153	8.0768		#2	1	1.9531	3.5441	4.6767
	#3	1	7.0458	15.0657	24.5497		#3	1	4.0795	5.2032	7.8411		#3	1	1.8956	2.5689	3.7157		#3	1	4.2189	6.5617	7.7227		#3	1	2.2067	2.7996	4.7003
	Average	1	5.93923	14.6005	22.9368		Average	1	3.14107	5.72843	7.42473		Average	1	1.6973	2.45903	3.93223		Average	1	4.79653	6.1671	7.8595		Average	1	1.9997	3.18137	4.6564
	s.e.m.	0	0.734929	0.3934	0.815887		s.e.m.	0	0.510367	0.462949	0.311203		s.e.m.	0	0.137798	0.0684385	0.42632		s.e.m.	0	0.304568	0.199793	0.109859		s.e.m.	0	0.108588	0.215129	0.032815
	p value (vs. Ad-C)	-	<0.0001	<0.0001	<0.0001		p value (vs. Ad-C)	-	0.0137	<0.0001	<0.0001		p value (vs. Ad-C)	-	>0.9999	0.5711	<0.0001		p value (vs. Ad-C)	-	<0.0001	<0.0001	<0.0001		p value (vs. Ad-C)	-	>0.9999	0.0106	<0.0001
Two-way ANOVA (Sidak's multiple comparisons test)		Mean Diff.	95.00% CI of diff.	Significant?	Summary	Adjusted P Value
	Ad-C:Pparg vs. Ad-C:RXR	-1.77636e-15	-1.933159867 to 1.933159867	No	ns	>0.9999
	Ad-C:Pparg vs. Ad-C:Col2a1	-1.77636e-15	-1.933159867 to 1.933159867	No	ns	>0.9999
	Ad-C:Pparg vs. Ad-C:Acan	-3.55271e-15	-1.933159867 to 1.933159867	No	ns	>0.9999
	Ad-C:Pparg vs. Ad-C:Sox9	-3.55271e-15	-1.933159867 to 1.933159867	No	ns	>0.9999
	Ad-C:Pparg vs. 200:Pparg	-4.93923	-6.872393201 to -3.006073466	Yes	****	<0.0001
	Ad-C:Pparg vs. 200:RXR	-2.14107	-4.074226534 to -0.2079067994	Yes	*	0.0137
	Ad-C:Pparg vs. 200:Col2a1	-0.6973	-2.630459867 to 1.235859867	No	ns	>0.9999
	Ad-C:Pparg vs. 200:Acan	-3.79653	-5.729693201 to -1.863373466	Yes	****	<0.0001
	Ad-C:Pparg vs. 200:Sox9	-0.9997	-2.932859867 to 0.9334598672	No	ns	0.9999
	Ad-C:Pparg vs. 400:Pparg	-13.6005	-15.53369320 to -11.66737347	Yes	****	<0.0001
	Ad-C:Pparg vs. 400:RXR	-4.72843	-6.661593201 to -2.795273466	Yes	****	<0.0001
	Ad-C:Pparg vs. 400:Col2a1	-1.45903	-3.392193201 to 0.4741265339	No	ns	0.5711
	Ad-C:Pparg vs. 400:Acan	-5.1671	-7.100259867 to -3.233940133	Yes	****	<0.0001
	Ad-C:Pparg vs. 400:Sox9	-2.18137	-4.114526534 to -0.2482067994	Yes	*	0.0106
	Ad-C:Pparg vs. 800:Pparg	-21.9368	-23.86999320 to -20.00367347	Yes	****	<0.0001
	Ad-C:Pparg vs. 800:RXR	-6.42473	-8.357893201 to -4.491573466	Yes	****	<0.0001
	Ad-C:Pparg vs. 800:Col2a1	-2.93223	-4.865393201 to -0.9990734661	Yes	****	<0.0001
	Ad-C:Pparg vs. 800:Acan	-6.8595	-8.792659867 to -4.926340133	Yes	****	<0.0001
	Ad-C:Pparg vs. 800:Sox9	-3.6564	-5.589559867 to -1.723240133	Yes	****	<0.0001
	Ad-C:RXR vs. Ad-C:Col2a1	0	-1.933159867 to 1.933159867	No	ns	>0.9999
	Ad-C:RXR vs. Ad-C:Acan	-1.77636e-15	-1.933159867 to 1.933159867	No	ns	>0.9999
	Ad-C:RXR vs. Ad-C:Sox9	-1.77636e-15	-1.933159867 to 1.933159867	No	ns	>0.9999
	Ad-C:RXR vs. 200:Pparg	-4.93923	-6.872393201 to -3.006073466	Yes	****	<0.0001
	Ad-C:RXR vs. 200:RXR	-2.14107	-4.074226534 to -0.2079067994	Yes	*	0.0137
	Ad-C:RXR vs. 200:Col2a1	-0.6973	-2.630459867 to 1.235859867	No	ns	>0.9999
	Ad-C:RXR vs. 200:Acan	-3.79653	-5.729693201 to -1.863373466	Yes	****	<0.0001
	Ad-C:RXR vs. 200:Sox9	-0.9997	-2.932859867 to 0.9334598672	No	ns	0.9999
	Ad-C:RXR vs. 400:Pparg	-13.6005	-15.53369320 to -11.66737347	Yes	****	<0.0001
	Ad-C:RXR vs. 400:RXR	-4.72843	-6.661593201 to -2.795273466	Yes	****	<0.0001
	Ad-C:RXR vs. 400:Col2a1	-1.45903	-3.392193201 to 0.4741265339	No	ns	0.5711
	Ad-C:RXR vs. 400:Acan	-5.1671	-7.100259867 to -3.233940133	Yes	****	<0.0001
	Ad-C:RXR vs. 400:Sox9	-2.18137	-4.114526534 to -0.2482067994	Yes	*	0.0106
	Ad-C:RXR vs. 800:Pparg	-21.9368	-23.86999320 to -20.00367347	Yes	****	<0.0001
	Ad-C:RXR vs. 800:RXR	-6.42473	-8.357893201 to -4.491573466	Yes	****	<0.0001
	Ad-C:RXR vs. 800:Col2a1	-2.93223	-4.865393201 to -0.9990734661	Yes	****	<0.0001
	Ad-C:RXR vs. 800:Acan	-6.8595	-8.792659867 to -4.926340133	Yes	****	<0.0001
	Ad-C:RXR vs. 800:Sox9	-3.6564	-5.589559867 to -1.723240133	Yes	****	<0.0001
	Ad-C:Col2a1 vs. Ad-C:Acan	-1.77636e-15	-1.933159867 to 1.933159867	No	ns	>0.9999
	Ad-C:Col2a1 vs. Ad-C:Sox9	-1.77636e-15	-1.933159867 to 1.933159867	No	ns	>0.9999
	Ad-C:Col2a1 vs. 200:Pparg	-4.93923	-6.872393201 to -3.006073466	Yes	****	<0.0001
	Ad-C:Col2a1 vs. 200:RXR	-2.14107	-4.074226534 to -0.2079067994	Yes	*	0.0137
	Ad-C:Col2a1 vs. 200:Col2a1	-0.6973	-2.630459867 to 1.235859867	No	ns	>0.9999
	Ad-C:Col2a1 vs. 200:Acan	-3.79653	-5.729693201 to -1.863373466	Yes	****	<0.0001
	Ad-C:Col2a1 vs. 200:Sox9	-0.9997	-2.932859867 to 0.9334598672	No	ns	0.9999
	Ad-C:Col2a1 vs. 400:Pparg	-13.6005	-15.53369320 to -11.66737347	Yes	****	<0.0001
	Ad-C:Col2a1 vs. 400:RXR	-4.72843	-6.661593201 to -2.795273466	Yes	****	<0.0001
	Ad-C:Col2a1 vs. 400:Col2a1	-1.45903	-3.392193201 to 0.4741265339	No	ns	0.5711
	Ad-C:Col2a1 vs. 400:Acan	-5.1671	-7.100259867 to -3.233940133	Yes	****	<0.0001
	Ad-C:Col2a1 vs. 400:Sox9	-2.18137	-4.114526534 to -0.2482067994	Yes	*	0.0106
	Ad-C:Col2a1 vs. 800:Pparg	-21.9368	-23.86999320 to -20.00367347	Yes	****	<0.0001
	Ad-C:Col2a1 vs. 800:RXR	-6.42473	-8.357893201 to -4.491573466	Yes	****	<0.0001
	Ad-C:Col2a1 vs. 800:Col2a1	-2.93223	-4.865393201 to -0.9990734661	Yes	****	<0.0001
	Ad-C:Col2a1 vs. 800:Acan	-6.8595	-8.792659867 to -4.926340133	Yes	****	<0.0001
	Ad-C:Col2a1 vs. 800:Sox9	-3.6564	-5.589559867 to -1.723240133	Yes	****	<0.0001
	Ad-C:Acan vs. Ad-C:Sox9	0	-1.933159867 to 1.933159867	No	ns	>0.9999
	Ad-C:Acan vs. 200:Pparg	-4.93923	-6.872393201 to -3.006073466	Yes	****	<0.0001
	Ad-C:Acan vs. 200:RXR	-2.14107	-4.074226534 to -0.2079067994	Yes	*	0.0137
	Ad-C:Acan vs. 200:Col2a1	-0.6973	-2.630459867 to 1.235859867	No	ns	>0.9999
	Ad-C:Acan vs. 200:Acan	-3.79653	-5.729693201 to -1.863373466	Yes	****	<0.0001
	Ad-C:Acan vs. 200:Sox9	-0.9997	-2.932859867 to 0.9334598672	No	ns	0.9999
	Ad-C:Acan vs. 400:Pparg	-13.6005	-15.53369320 to -11.66737347	Yes	****	<0.0001
	Ad-C:Acan vs. 400:RXR	-4.72843	-6.661593201 to -2.795273466	Yes	****	<0.0001
	Ad-C:Acan vs. 400:Col2a1	-1.45903	-3.392193201 to 0.4741265339	No	ns	0.5711
	Ad-C:Acan vs. 400:Acan	-5.1671	-7.100259867 to -3.233940133	Yes	****	<0.0001
	Ad-C:Acan vs. 400:Sox9	-2.18137	-4.114526534 to -0.2482067994	Yes	*	0.0106
	Ad-C:Acan vs. 800:Pparg	-21.9368	-23.86999320 to -20.00367347	Yes	****	<0.0001
	Ad-C:Acan vs. 800:RXR	-6.42473	-8.357893201 to -4.491573466	Yes	****	<0.0001
	Ad-C:Acan vs. 800:Col2a1	-2.93223	-4.865393201 to -0.9990734661	Yes	****	<0.0001
	Ad-C:Acan vs. 800:Acan	-6.8595	-8.792659867 to -4.926340133	Yes	****	<0.0001
	Ad-C:Acan vs. 800:Sox9	-3.6564	-5.589559867 to -1.723240133	Yes	****	<0.0001
	Ad-C:Sox9 vs. 200:Pparg	-4.93923	-6.872393201 to -3.006073466	Yes	****	<0.0001
	Ad-C:Sox9 vs. 200:RXR	-2.14107	-4.074226534 to -0.2079067994	Yes	*	0.0137
	Ad-C:Sox9 vs. 200:Col2a1	-0.6973	-2.630459867 to 1.235859867	No	ns	>0.9999
	Ad-C:Sox9 vs. 200:Acan	-3.79653	-5.729693201 to -1.863373466	Yes	****	<0.0001
	Ad-C:Sox9 vs. 200:Sox9	-0.9997	-2.932859867 to 0.9334598672	No	ns	0.9999
	Ad-C:Sox9 vs. 400:Pparg	-13.6005	-15.53369320 to -11.66737347	Yes	****	<0.0001
	Ad-C:Sox9 vs. 400:RXR	-4.72843	-6.661593201 to -2.795273466	Yes	****	<0.0001
	Ad-C:Sox9 vs. 400:Col2a1	-1.45903	-3.392193201 to 0.4741265339	No	ns	0.5711
	Ad-C:Sox9 vs. 400:Acan	-5.1671	-7.100259867 to -3.233940133	Yes	****	<0.0001
	Ad-C:Sox9 vs. 400:Sox9	-2.18137	-4.114526534 to -0.2482067994	Yes	*	0.0106
	Ad-C:Sox9 vs. 800:Pparg	-21.9368	-23.86999320 to -20.00367347	Yes	****	<0.0001
	Ad-C:Sox9 vs. 800:RXR	-6.42473	-8.357893201 to -4.491573466	Yes	****	<0.0001
	Ad-C:Sox9 vs. 800:Col2a1	-2.93223	-4.865393201 to -0.9990734661	Yes	****	<0.0001
	Ad-C:Sox9 vs. 800:Acan	-6.8595	-8.792659867 to -4.926340133	Yes	****	<0.0001
	Ad-C:Sox9 vs. 800:Sox9	-3.6564	-5.589559867 to -1.723240133	Yes	****	<0.0001
	200:Pparg vs. 200:RXR	2.79817	0.8650067994 to 4.731326534	Yes	***	0.0002
	200:Pparg vs. 200:Col2a1	4.24193	2.308773466 to 6.175093201	Yes	****	<0.0001
	200:Pparg vs. 200:Acan	1.1427	-0.7904598672 to 3.075859867	No	ns	0.9883
	200:Pparg vs. 200:Sox9	3.93953	2.006373466 to 5.872693201	Yes	****	<0.0001
	200:Pparg vs. 400:Pparg	-8.6613	-10.59445987 to -6.728140133	Yes	****	<0.0001
	200:Pparg vs. 400:RXR	0.2108	-1.722359867 to 2.143959867	No	ns	>0.9999
	200:Pparg vs. 400:Col2a1	3.4802	1.547040133 to 5.413359867	Yes	****	<0.0001
	200:Pparg vs. 400:Acan	-0.227867	-2.161026534 to 1.705293201	No	ns	>0.9999
	200:Pparg vs. 400:Sox9	2.75787	0.8247067994 to 4.691026534	Yes	***	0.0002
	200:Pparg vs. 800:Pparg	-16.9976	-18.93075987 to -15.06444013	Yes	****	<0.0001
	200:Pparg vs. 800:RXR	-1.4855	-3.418659867 to 0.4476598672	No	ns	0.5183
	200:Pparg vs. 800:Col2a1	2.007	0.07384013277 to 3.940159867	Yes	*	0.0318
	200:Pparg vs. 800:Acan	-1.92027	-3.853426534 to 0.01289320056	No	ns	0.0541
	200:Pparg vs. 800:Sox9	1.28283	-0.6503265339 to 3.215993201	No	ns	0.8877
	200:RXR vs. 200:Col2a1	1.44377	-0.4893932006 to 3.376926534	No	ns	0.602
	200:RXR vs. 200:Acan	-1.65547	-3.588626534 to 0.2776932006	No	ns	0.2409
	200:RXR vs. 200:Sox9	1.14137	-0.7917932006 to 3.074526534	No	ns	0.9887
	200:RXR vs. 400:Pparg	-11.4595	-13.39262653 to -9.526306799	Yes	****	<0.0001
	200:RXR vs. 400:RXR	-2.58737	-4.520526534 to -0.6542067994	Yes	***	0.0007
	200:RXR vs. 400:Col2a1	0.682033	-1.251126534 to 2.615193201	No	ns	>0.9999
	200:RXR vs. 400:Acan	-3.02603	-4.959193201 to -1.092873466	Yes	****	<0.0001
	200:RXR vs. 400:Sox9	-0.0403	-1.973459867 to 1.892859867	No	ns	>0.9999
	200:RXR vs. 800:Pparg	-19.7958	-21.72892653 to -17.86260680	Yes	****	<0.0001
	200:RXR vs. 800:RXR	-4.28367	-6.216826534 to -2.350506799	Yes	****	<0.0001
	200:RXR vs. 800:Col2a1	-0.791167	-2.724326534 to 1.141993201	No	ns	>0.9999
	200:RXR vs. 800:Acan	-4.71843	-6.651593201 to -2.785273466	Yes	****	<0.0001
	200:RXR vs. 800:Sox9	-1.51533	-3.448493201 to 0.4178265339	No	ns	0.4608
	200:Col2a1 vs. 200:Acan	-3.09923	-5.032393201 to -1.166073466	Yes	****	<0.0001
	200:Col2a1 vs. 200:Sox9	-0.3024	-2.235559867 to 1.630759867	No	ns	>0.9999
	200:Col2a1 vs. 400:Pparg	-12.9032	-14.83639320 to -10.97007347	Yes	****	<0.0001
	200:Col2a1 vs. 400:RXR	-4.03113	-5.964293201 to -2.097973466	Yes	****	<0.0001
	200:Col2a1 vs. 400:Col2a1	-0.761733	-2.694893201 to 1.171426534	No	ns	>0.9999
	200:Col2a1 vs. 400:Acan	-4.4698	-6.402959867 to -2.536640133	Yes	****	<0.0001
	200:Col2a1 vs. 400:Sox9	-1.48407	-3.417226534 to 0.4490932006	No	ns	0.5212
	200:Col2a1 vs. 800:Pparg	-21.2395	-23.17269320 to -19.30637347	Yes	****	<0.0001
	200:Col2a1 vs. 800:RXR	-5.72743	-7.660593201 to -3.794273466	Yes	****	<0.0001
	200:Col2a1 vs. 800:Col2a1	-2.23493	-4.168093201 to -0.3017734661	Yes	**	0.0075
	200:Col2a1 vs. 800:Acan	-6.1622	-8.095359867 to -4.229040133	Yes	****	<0.0001
	200:Col2a1 vs. 800:Sox9	-2.9591	-4.892259867 to -1.025940133	Yes	****	<0.0001
	200:Acan vs. 200:Sox9	2.79683	0.8636734661 to 4.729993201	Yes	***	0.0002
	200:Acan vs. 400:Pparg	-9.804	-11.73715987 to -7.870840133	Yes	****	<0.0001
	200:Acan vs. 400:RXR	-0.9319	-2.865059867 to 1.001259867	No	ns	>0.9999
	200:Acan vs. 400:Col2a1	2.3375	0.4043401328 to 4.270659867	Yes	**	0.0038
	200:Acan vs. 400:Acan	-1.37057	-3.303726534 to 0.5625932006	No	ns	0.7467
	200:Acan vs. 400:Sox9	1.61517	-0.3179932006 to 3.548326534	No	ns	0.2944
	200:Acan vs. 800:Pparg	-18.1403	-20.07345987 to -16.20714013	Yes	****	<0.0001
	200:Acan vs. 800:RXR	-2.6282	-4.561359867 to -0.6950401328	Yes	***	0.0006
	200:Acan vs. 800:Col2a1	0.8643	-1.068859867 to 2.797459867	No	ns	>0.9999
	200:Acan vs. 800:Acan	-3.06297	-4.996126534 to -1.129806799	Yes	****	<0.0001
	200:Acan vs. 800:Sox9	0.140133	-1.793026534 to 2.073293201	No	ns	>0.9999
	200:Sox9 vs. 400:Pparg	-12.6008	-14.53399320 to -10.66767347	Yes	****	<0.0001
	200:Sox9 vs. 400:RXR	-3.72873	-5.661893201 to -1.795573466	Yes	****	<0.0001
	200:Sox9 vs. 400:Col2a1	-0.459333	-2.392493201 to 1.473826534	No	ns	>0.9999
	200:Sox9 vs. 400:Acan	-4.1674	-6.100559867 to -2.234240133	Yes	****	<0.0001
	200:Sox9 vs. 400:Sox9	-1.18167	-3.114826534 to 0.7514932006	No	ns	0.9745
	200:Sox9 vs. 800:Pparg	-20.9371	-22.87029320 to -19.00397347	Yes	****	<0.0001
	200:Sox9 vs. 800:RXR	-5.42503	-7.358193201 to -3.491873466	Yes	****	<0.0001
	200:Sox9 vs. 800:Col2a1	-1.93253	-3.865693201 to 0.0006265338965	No	ns	0.0502
	200:Sox9 vs. 800:Acan	-5.8598	-7.792959867 to -3.926640133	Yes	****	<0.0001
	200:Sox9 vs. 800:Sox9	-2.6567	-4.589859867 to -0.7235401328	Yes	***	0.0005
	400:Pparg vs. 400:RXR	8.8721	6.938940133 to 10.80525987	Yes	****	<0.0001
	400:Pparg vs. 400:Col2a1	12.1415	10.20834013 to 14.07465987	Yes	****	<0.0001
	400:Pparg vs. 400:Acan	8.43343	6.500273466 to 10.36659320	Yes	****	<0.0001
	400:Pparg vs. 400:Sox9	11.4192	9.486006799 to 13.35232653	Yes	****	<0.0001
	400:Pparg vs. 800:Pparg	-8.3363	-10.26945987 to -6.403140133	Yes	****	<0.0001
	400:Pparg vs. 800:RXR	7.1758	5.242640133 to 9.108959867	Yes	****	<0.0001
	400:Pparg vs. 800:Col2a1	10.6683	8.735140133 to 12.60145987	Yes	****	<0.0001
	400:Pparg vs. 800:Acan	6.74103	4.807873466 to 8.674193201	Yes	****	<0.0001
	400:Pparg vs. 800:Sox9	9.94413	8.010973466 to 11.87729320	Yes	****	<0.0001
	400:RXR vs. 400:Col2a1	3.2694	1.336240133 to 5.202559867	Yes	****	<0.0001
	400:RXR vs. 400:Acan	-0.438667	-2.371826534 to 1.494493201	No	ns	>0.9999
	400:RXR vs. 400:Sox9	2.54707	0.6139067994 to 4.480226534	Yes	***	0.001
	400:RXR vs. 800:Pparg	-17.2084	-19.14155987 to -15.27524013	Yes	****	<0.0001
	400:RXR vs. 800:RXR	-1.6963	-3.629459867 to 0.2368598672	No	ns	0.1948
	400:RXR vs. 800:Col2a1	1.7962	-0.1369598672 to 3.729359867	No	ns	0.1122
	400:RXR vs. 800:Acan	-2.13107	-4.064226534 to -0.1979067994	Yes	*	0.0146
	400:RXR vs. 800:Sox9	1.07203	-0.8611265339 to 3.005193201	No	ns	0.9981
	400:Col2a1 vs. 400:Acan	-3.70807	-5.641226534 to -1.774906799	Yes	****	<0.0001
	400:Col2a1 vs. 400:Sox9	-0.722333	-2.655493201 to 1.210826534	No	ns	>0.9999
	400:Col2a1 vs. 800:Pparg	-20.4778	-22.41095987 to -18.54464013	Yes	****	<0.0001
	400:Col2a1 vs. 800:RXR	-4.9657	-6.898859867 to -3.032540133	Yes	****	<0.0001
	400:Col2a1 vs. 800:Col2a1	-1.4732	-3.406359867 to 0.4599598672	No	ns	0.5427
	400:Col2a1 vs. 800:Acan	-5.40047	-7.333626534 to -3.467306799	Yes	****	<0.0001
	400:Col2a1 vs. 800:Sox9	-2.19737	-4.130526534 to -0.2642067994	Yes	**	0.0095
	400:Acan vs. 400:Sox9	2.98573	1.052573466 to 4.918893201	Yes	****	<0.0001
	400:Acan vs. 800:Pparg	-16.7697	-18.70289320 to -14.83657347	Yes	****	<0.0001
	400:Acan vs. 800:RXR	-1.25763	-3.190793201 to 0.6755265339	No	ns	0.9173
	400:Acan vs. 800:Col2a1	2.23487	0.3017067994 to 4.168026534	Yes	**	0.0075
	400:Acan vs. 800:Acan	-1.6924	-3.625559867 to 0.2407598672	No	ns	0.1988
	400:Acan vs. 800:Sox9	1.5107	-0.4224598672 to 3.443859867	No	ns	0.4696
	400:Sox9 vs. 800:Pparg	-19.7555	-21.68862653 to -17.82230680	Yes	****	<0.0001
	400:Sox9 vs. 800:RXR	-4.24337	-6.176526534 to -2.310206799	Yes	****	<0.0001
	400:Sox9 vs. 800:Col2a1	-0.750867	-2.684026534 to 1.182293201	No	ns	>0.9999
	400:Sox9 vs. 800:Acan	-4.67813	-6.611293201 to -2.744973466	Yes	****	<0.0001
	400:Sox9 vs. 800:Sox9	-1.47503	-3.408193201 to 0.4581265339	No	ns	0.539
	800:Pparg vs. 800:RXR	15.5121	13.57894013 to 17.44525987	Yes	****	<0.0001
	800:Pparg vs. 800:Col2a1	19.0046	17.07144013 to 20.93775987	Yes	****	<0.0001
	800:Pparg vs. 800:Acan	15.0773	13.14417347 to 17.01049320	Yes	****	<0.0001
	800:Pparg vs. 800:Sox9	18.2804	16.34727347 to 20.21359320	Yes	****	<0.0001
	800:RXR vs. 800:Col2a1	3.4925	1.559340133 to 5.425659867	Yes	****	<0.0001
	800:RXR vs. 800:Acan	-0.434767	-2.367926534 to 1.498393201	No	ns	>0.9999
	800:RXR vs. 800:Sox9	2.76833	0.8351734661 to 4.701493201	Yes	***	0.0002
	800:Col2a1 vs. 800:Acan	-3.92727	-5.860426534 to -1.994106799	Yes	****	<0.0001
	800:Col2a1 vs. 800:Sox9	-0.724167	-2.657326534 to 1.208993201	No	ns	>0.9999
	800:Acan vs. 800:Sox9	3.2031	1.269940133 to 5.136259867	Yes	****	<0.0001

## Sheet: Supplementary Fig. 5g
Supplementary Fig. 5g
		Col2a1 mRNA levels							Acan mRNA levels							Sox9 mRNA levels
		α-MEM	Chondrogenic medium						α-MEM	Chondrogenic medium						α-MEM	Chondrogenic medium
		Ad-shControl	Ad-shPparg						Ad-shControl	Ad-shPparg						Ad-shControl	Ad-shPparg
mRNA levels	Independent primary culture		0	7	14	21		Independent primary culture		0	7	14	21		Independent primary culture		0	7	14	21
	#1	2.2514	1	0.9817	1.0317	1.187		#1	1.8913	1	1.1604	1.0248	1.1218		#1	1.5385	1	0.9596	1.08	1.2
	#2	2.4578	1	1.0578	1.0596	0.9452		#2	1.7869	1	1.0655	1.1534	1.0438		#2	1.7542	1	1.0452	1.09	1.24
	#3	2.3521	1	1.1128	1.1543	1.121		#3	1.6825	1	1.0426	1.0527	1.1684		#3	1.6929	1	1.0378	1.15	1.09
	#4	2.2969	1	1.1532	1.1236	0.9869		#4	1.5968	1	1.057	1.1524	1.0968		#4	1.4995	1	1.0531	1.0296	0.9685
	#5	2.7763	1	1.1445	1.0945	1.1254		#5	1.884	1	1.1161	1.0745	1.0897		#5	1.6859	1	1.0506	0.9975	0.9547
	Average	2.4269	1	1.09	1.09274	1.0731		Average	1.7683	1	1.08832	1.09156	1.1041		Average	1.6342	1	1.02926	1.06942	1.09064
	s.e.m.	0.0938963	0	0.0318199	0.0218737	0.045712		s.e.m.	0.0572867	0	0.0218624	0.0262524	0.0204261		s.e.m.	0.0488984	0	0.0176115	0.0262552	0.0581663
	Two-tailed t-test	Mean Diff.	95.00% CI of diff.	Significant	Summary	Adjusted P Value		Two-tailed t-test	Mean Diff.	95.00% CI of diff.	Significant	Summary	Adjusted P Value		Two-tailed t-test	Mean Diff.	95.00% CI of diff.	Significant	Summary	Adjusted P Value
	α-MEM vs. 0	1.427	1.216 to 1.638	Yes	****	<0.0001		α-MEM vs. 0	0.7683	0.6363 to 0.9003	Yes	****	<0.0001		α-MEM vs. 0	0.6342	0.4784 to 0.7900	Yes	****	<0.0001
	α-MEM vs. 7	1.337	1.126 to 1.548	Yes	****	<0.0001		α-MEM vs. 7	0.68	0.5480 to 0.8120	Yes	****	<0.0001		α-MEM vs. 7	0.6049	0.4492 to 0.7607	Yes	****	<0.0001
	α-MEM vs. 14	1.334	1.123 to 1.545	Yes	****	<0.0001		α-MEM vs. 14	0.6767	0.5447 to 0.8088	Yes	****	<0.0001		α-MEM vs. 14	0.5648	0.4090 to 0.7205	Yes	****	<0.0001
	α-MEM vs. 21	1.354	1.143 to 1.565	Yes	****	<0.0001		α-MEM vs. 21	0.6642	0.5322 to 0.7962	Yes	****	<0.0001		α-MEM vs. 21	0.5436	0.3878 to 0.6993	Yes	****	<0.0001
	0 vs. 7	-0.09	-0.3007 to 0.1207	No	ns	0.707		0 vs. 7	-0.08832	-0.2203 to 0.04370	No	ns	0.3008		0 vs. 7	-0.02926	-0.1850 to 0.1265	No	ns	0.9791
	0 vs. 14	-0.09274	-0.3035 to 0.1180	No	ns	0.6842		0 vs. 14	-0.09156	-0.2236 to 0.04046	No	ns	0.2687		0 vs. 14	-0.06942	-0.2252 to 0.08634	No	ns	0.6744
	0 vs. 21	-0.0731	-0.2838 to 0.1376	No	ns	0.8348		0 vs. 21	-0.1041	-0.2361 to 0.02792	No	ns	0.1677		0 vs. 21	-0.09064	-0.2464 to 0.06512	No	ns	0.4329
	7 vs. 14	-0.00274	-0.2135 to 0.2080	No	ns	>0.9999		7 vs. 14	-0.00324	-0.1353 to 0.1288	No	ns	>0.9999		7 vs. 14	-0.04016	-0.1959 to 0.1156	No	ns	0.9359
	7 vs. 21	0.0169	-0.1938 to 0.2276	No	ns	0.9992		7 vs. 21	-0.01578	-0.1478 to 0.1162	No	ns	0.9962		7 vs. 21	-0.06138	-0.2171 to 0.09438	No	ns	0.7628
	14 vs. 21	0.01964	-0.1911 to 0.2304	No	ns	0.9986		14 vs. 21	-0.01254	-0.1446 to 0.1195	No	ns	0.9984		14 vs. 21	-0.02122	-0.1770 to 0.1345	No	ns	0.9937
