# Supplementary material for: 5-aminosalicylic acid suppresses osteoarthritis through the OSCAR-PPARγ axis
Source: Nat Commun. 2024 Feb 3;15:1024. doi: 10.1038/s41467-024-45174-6 (PMC10838344; doi:10.1038/s41467-024-45174-6)
Supplement: Supplementary file 5 — Source Data [file 41467_2024_45174_MOESM5_ESM.zip › Source Data Supplementary Fig. 6.xlsx]

## Sheet: Supplementary Fig. 6b
Supplementary Fig. 6b
		Oscar Relative mRNA expression levels									Col2a1 Relative mRNA expression levels									Acan Relative mRNA expression levels									Sox9 Relative mRNA expression levels									Mmp3 Relative mRNA expression levels									Mmp9 Relative mRNA expression levels
		IL-1β (X)	IL-1β (O)								IL-1β (X)	IL-1β (O)								IL-1β (X)	IL-1β (O)								IL-1β (X)	IL-1β (O)								IL-1β (X)	IL-1β (O)								IL-1β (X)	IL-1β (O)
		GPP10pep		COLpep							GPP10pep		COLpep							GPP10pep		COLpep							GPP10pep		COLpep							GPP10pep		COLpep							GPP10pep		COLpep
mRNA levels	Independent primary culture	None	IL-1β	Vehicle	0.01	0.1	1	10		Independent primary culture	None	IL-1β	Vehicle	0.01	0.1	1	10		Independent primary culture	None	IL-1β	Vehicle	0.01	0.1	1	10		Independent primary culture	None	IL-1β	Vehicle	0.01	0.1	1	10		Independent primary culture	None	IL-1β	Vehicle	0.01	0.1	1	10		Independent primary culture	None	IL-1β	Vehicle
	#1	0.0364	0.4573	1	0.8741	0.7612	0.3447	0.1214		#1	5.1238	2.1449	1	1.2457	1.9451	2.2147	3.4887		#1	3.1278	1.2457	1	1.1274	1.9872	2.1892	2.2256		#1	2.1117	1.0585	1	1.0594	1.5248	1.5489	1.9847		#1	0.0457	0.894	1	0.831	0.7645	0.3415	0.2154		#1	0.1543	0.5412	1
	#2	0.0432	0.3691	1	0.9228	0.5476	0.2325	0.1951		#2	5.1947	1.9858	1	1.3653	1.9773	2.2699	3.1126		#2	3.2584	0.9849	1	1.3186	1.6581	2.1843	2.1964		#2	1.9989	1.065	1	1.1053	1.4122	1.3959	1.9225		#2	0.0297	0.648	1	1.012	0.5642	0.2945	0.1995		#2	0.1985	0.8456	1
	#3	0.0716	0.4296	1	0.9156	0.5746	0.1995	0.1155		#3	5.0943	1.6173	1	1.452	1.9515	2.4153	3.3183		#3	3.058	1.5483	1	1.4718	1.3894	1.9734	2.3843		#3	2.359	1.158	1	1.1068	1.2357	1.2453	1.8456		#3	0.0148	0.648	1	0.994	0.6184	0.3459	0.3126		#3	0.1457	0.7985	1
	#4	0.0344	0.3339	1	0.9002	0.6095	0.2566	0.1406		#4	5.4424	1.8665	1	1.1952	1.8948	2.3773	3.3377		#4	3.2551	1.1648	1	1.5421	1.5461	1.8275	2.4377		#4	2.478	1.1953	1	1.1052	1.2466	1.5872	1.853		#4	0.0526	0.778	1	1.0978	0.8879	0.6365	0.2345		#4	0.1745	0.724	1
	#5	0.0517	0.4671	1	0.8993	0.6974	0.3449	0.1717		#5	5.284	1.7522	1	1.2485	1.8265	2.4213	2.9656		#5	2.9652	1.2355	1	1.4784	1.8242	2.0632	2.3655		#5	2.5045	1.1429	1	1.116	1.3524	1.6319	1.9409		#5	0.0679	0.7392	1	1.0127	0.7894	0.5165	0.2968		#5	0.1852	0.8522	1
	Average	0.04746	0.4114	1	0.9024	0.63806	0.27564	0.14886		Average	5.22784	1.87334	1	1.30134	1.91904	2.3397	3.24458		Average	3.1329	1.23584	1	1.38766	1.681	2.04752	2.3219		Average	2.29042	1.12394	1	1.09854	1.35434	1.48184	1.90934		Average	0.04214	0.74144	1	0.9895	0.72488	0.42698	0.25176		Average	0.17164	0.7523	1
	s.e.m.	0.00675186	0.0258225	0	0.00838373	0.0398187	0.0296539	0.0151575		s.e.m.	0.0628273	0.0912881	0	0.0468737	0.0267191	0.0414033	0.09191		s.e.m.	0.0567637	0.0910347	0	0.0747227	0.104407	0.0681654	0.0470257		s.e.m.	0.100659	0.0268031	0	0.00998767	0.0538941	0.0712224	0.026538		s.e.m.	0.00918665	0.0458684	0	0.0435407	0.0589339	0.0645539	0.0224512		s.e.m.	0.00971358	0.0575254	0
	p value (vs. Veh)	<0.0001	<0.0001	-	0.0592	<0.0001	<0.0001	<0.0001		p value (vs. Veh)	<0.0001	<0.0001	-	0.0212	<0.0001	<0.0001	<0.0001		p value (vs. Veh)	<0.0001	0.251	-	0.0091	<0.0001	<0.0001	<0.0001		p value (vs. Veh)	<0.0001	0.6497	-	0.8389	0.001	<0.0001	<0.0001		p value (vs. Veh)	<0.0001	0.0026	-	>0.9999	0.0012	<0.0001	<0.0001		p value (vs. Veh)	<0.0001	<0.0001	-
	One-way ANOVA (with Tukey's multiple comparisons test)		Mean Diff.	95.00% CI of diff.	Significant	Summary	Adjusted P Value			One-way ANOVA (with Tukey's multiple comparisons test)		Mean Diff.	95.00% CI of diff.	Significant	Summary	Adjusted P Value			One-way ANOVA (with Tukey's multiple comparisons test)		Mean Diff.	95.00% CI of diff.	Significant	Summary	Adjusted P Value			One-way ANOVA (with Tukey's multiple comparisons test)		Mean Diff.	95.00% CI of diff.	Significant	Summary	Adjusted P Value			One-way ANOVA (with Tukey's multiple comparisons test)		Mean Diff.	95.00% CI of diff.	Significant	Summary	Adjusted P Value			One-way ANOVA (with Tukey's multiple comparisons test)		Mean Diff.	95.00% CI of diff.
		None vs. IL-1β	-0.3639	-0.4639 to -0.2640	Yes	****	<0.0001				None vs. IL-1β	3.355	3.085 to 3.624	Yes	****	<0.0001				None vs. IL-1β	1.897	1.581 to 2.214	Yes	****	<0.0001				None vs. IL-1β	1.166	0.9289 to 1.404	Yes	****	<0.0001				None vs. IL-1β	-0.6993	-0.8868 to -0.5118	Yes	****	<0.0001				None vs. IL-1β	-0.5807	-0.6976 to -0.4637
		None vs. Veh	-0.9525	-1.053 to -0.8526	Yes	****	<0.0001				None vs. Veh	4.228	3.958 to 4.498	Yes	****	<0.0001				None vs. Veh	2.133	1.816 to 2.449	Yes	****	<0.0001				None vs. Veh	1.29	1.053 to 1.528	Yes	****	<0.0001				None vs. Veh	-0.9579	-1.145 to -0.7704	Yes	****	<0.0001				None vs. Veh	-0.8284	-0.9453 to -0.7114
		None vs. 0.01	-0.8549	-0.9549 to -0.7550	Yes	****	<0.0001				None vs. 0.01	3.927	3.657 to 4.196	Yes	****	<0.0001				None vs. 0.01	1.745	1.429 to 2.062	Yes	****	<0.0001				None vs. 0.01	1.192	0.9543 to 1.429	Yes	****	<0.0001				None vs. 0.01	-0.9474	-1.135 to -0.7599	Yes	****	<0.0001				None vs. 0.01	-0.7687	-0.8856 to -0.6517
		None vs. 0.1	-0.5906	-0.6906 to -0.4906	Yes	****	<0.0001				None vs. 0.1	3.309	3.039 to 3.579	Yes	****	<0.0001				None vs. 0.1	1.452	1.135 to 1.768	Yes	****	<0.0001				None vs. 0.1	0.9361	0.6985 to 1.174	Yes	****	<0.0001				None vs. 0.1	-0.6827	-0.8702 to -0.4952	Yes	****	<0.0001				None vs. 0.1	-0.6981	-0.8150 to -0.5812
		None vs. 1	-0.2282	-0.3282 to -0.1282	Yes	****	<0.0001				None vs. 1	2.888	2.618 to 3.158	Yes	****	<0.0001				None vs. 1	1.085	0.7688 to 1.402	Yes	****	<0.0001				None vs. 1	0.8086	0.5710 to 1.046	Yes	****	<0.0001				None vs. 1	-0.3848	-0.5723 to -0.1973	Yes	****	<0.0001				None vs. 1	-0.585	-0.7020 to -0.4681
		None vs. 10	-0.1014	-0.2014 to -0.001414	Yes	*	0.0452				None vs. 10	1.983	1.713 to 2.253	Yes	****	<0.0001				None vs. 10	0.811	0.4945 to 1.128	Yes	****	<0.0001				None vs. 10	0.3811	0.1435 to 0.6187	Yes	***	0.0004				None vs. 10	-0.2096	-0.3971 to -0.02212	Yes	*	0.0209				None vs. 10	-0.4047	-0.5216 to -0.2878
		IL-1β vs. Veh	-0.5886	-0.6886 to -0.4886	Yes	****	<0.0001				IL-1β vs. Veh	0.8733	0.6034 to 1.143	Yes	****	<0.0001				IL-1β vs. Veh	0.2358	-0.08070 to 0.5524	No	ns	0.251				IL-1β vs. Veh	0.1239	-0.1136 to 0.3615	No	ns	0.6497				IL-1β vs. Veh	-0.2586	-0.4461 to -0.07106	Yes	**	0.0026				IL-1β vs. Veh	-0.2477	-0.3646 to -0.1308
		IL-1β vs. 0.01	-0.491	-0.5910 to -0.3910	Yes	****	<0.0001				IL-1β vs. 0.01	0.572	0.3020 to 0.8420	Yes	****	<0.0001				IL-1β vs. 0.01	-0.1518	-0.4684 to 0.1647	No	ns	0.7301				IL-1β vs. 0.01	0.0254	-0.2122 to 0.2630	No	ns	0.9999				IL-1β vs. 0.01	-0.2481	-0.4356 to -0.06056	Yes	**	0.0041				IL-1β vs. 0.01	-0.188	-0.3050 to -0.07109
		IL-1β vs. 0.1	-0.2267	-0.3266 to -0.1267	Yes	****	<0.0001				IL-1β vs. 0.1	-0.0457	-0.3157 to 0.2243	No	ns	0.998				IL-1β vs. 0.1	-0.4452	-0.7617 to -0.1286	Yes	**	0.0021				IL-1β vs. 0.1	-0.2304	-0.4680 to 0.007173	No	ns	0.0618				IL-1β vs. 0.1	0.01656	-0.1709 to 0.2041	No	ns	>0.9999				IL-1β vs. 0.1	-0.1174	-0.2344 to -0.0005052
		IL-1β vs. 1	0.1358	0.03577 to 0.2357	Yes	**	0.0031				IL-1β vs. 1	-0.4664	-0.7363 to -0.1964	Yes	***	0.0001				IL-1β vs. 1	-0.8117	-1.128 to -0.4951	Yes	****	<0.0001				IL-1β vs. 1	-0.3579	-0.5955 to -0.1203	Yes	***	0.0009				IL-1β vs. 1	0.3145	0.1270 to 0.5020	Yes	***	0.0002				IL-1β vs. 1	-0.00438	-0.1213 to 0.1126
		IL-1β vs. 10	0.2625	0.1626 to 0.3625	Yes	****	<0.0001				IL-1β vs. 10	-1.371	-1.641 to -1.101	Yes	****	<0.0001				IL-1β vs. 10	-1.086	-1.403 to -0.7695	Yes	****	<0.0001				IL-1β vs. 10	-0.7854	-1.023 to -0.5478	Yes	****	<0.0001				IL-1β vs. 10	0.4897	0.3022 to 0.6772	Yes	****	<0.0001				IL-1β vs. 10	0.176	0.05903 to 0.2929
		Veh vs. 0.01	0.0976	-0.002386 to 0.1976	No	ns	0.0592				Veh vs. 0.01	-0.3013	-0.5713 to -0.03136	Yes	*	0.0212				Veh vs. 0.01	-0.3877	-0.7042 to -0.07112	Yes	**	0.0091				Veh vs. 0.01	-0.09854	-0.3361 to 0.1390	No	ns	0.8389				Veh vs. 0.01	0.0105	-0.1770 to 0.1980	No	ns	>0.9999				Veh vs. 0.01	0.05968	-0.05725 to 0.1766
		Veh vs. 0.1	0.3619	0.2620 to 0.4619	Yes	****	<0.0001				Veh vs. 0.1	-0.919	-1.189 to -0.6491	Yes	****	<0.0001				Veh vs. 0.1	-0.681	-0.9975 to -0.3645	Yes	****	<0.0001				Veh vs. 0.1	-0.3543	-0.5919 to -0.1168	Yes	**	0.001				Veh vs. 0.1	0.2751	0.08762 to 0.4626	Yes	**	0.0012				Veh vs. 0.1	0.1303	0.01333 to 0.2472
		Veh vs. 1	0.7244	0.6244 to 0.8243	Yes	****	<0.0001				Veh vs. 1	-1.34	-1.610 to -1.070	Yes	****	<0.0001				Veh vs. 1	-1.048	-1.364 to -0.7310	Yes	****	<0.0001				Veh vs. 1	-0.4818	-0.7194 to -0.2443	Yes	****	<0.0001				Veh vs. 1	0.573	0.3855 to 0.7605	Yes	****	<0.0001				Veh vs. 1	0.2433	0.1264 to 0.3603
		Veh vs. 10	0.8511	0.7512 to 0.9511	Yes	****	<0.0001				Veh vs. 10	-2.245	-2.515 to -1.975	Yes	****	<0.0001				Veh vs. 10	-1.322	-1.638 to -1.005	Yes	****	<0.0001				Veh vs. 10	-0.9093	-1.147 to -0.6718	Yes	****	<0.0001				Veh vs. 10	0.7482	0.5607 to 0.9357	Yes	****	<0.0001				Veh vs. 10	0.4237	0.3067 to 0.5406
		0.01 vs. 0.1	0.2643	0.1644 to 0.3643	Yes	****	<0.0001				0.01 vs. 0.1	-0.6177	-0.8877 to -0.3477	Yes	****	<0.0001				0.01 vs. 0.1	-0.2933	-0.6099 to 0.02320	No	ns	0.083				0.01 vs. 0.1	-0.2558	-0.4934 to -0.01823	Yes	*	0.0286				0.01 vs. 0.1	0.2646	0.07712 to 0.4521	Yes	**	0.002				0.01 vs. 0.1	0.07058	-0.04635 to 0.1875
		0.01 vs. 1	0.6268	0.5268 to 0.7267	Yes	****	<0.0001				0.01 vs. 1	-1.038	-1.308 to -0.7684	Yes	****	<0.0001				0.01 vs. 1	-0.6599	-0.9764 to -0.3433	Yes	****	<0.0001				0.01 vs. 1	-0.3833	-0.6209 to -0.1457	Yes	***	0.0004				0.01 vs. 1	0.5625	0.3750 to 0.7500	Yes	****	<0.0001				0.01 vs. 1	0.1836	0.06671 to 0.3006
		0.01 vs. 10	0.7535	0.6536 to 0.8535	Yes	****	<0.0001				0.01 vs. 10	-1.943	-2.213 to -1.673	Yes	****	<0.0001				0.01 vs. 10	-0.9342	-1.251 to -0.6177	Yes	****	<0.0001				0.01 vs. 10	-0.8108	-1.048 to -0.5732	Yes	****	<0.0001				0.01 vs. 10	0.7377	0.5502 to 0.9252	Yes	****	<0.0001				0.01 vs. 10	0.364	0.2470 to 0.4809
		0.1 vs. 1	0.3624	0.2624 to 0.4624	Yes	****	<0.0001				0.1 vs. 1	-0.4207	-0.6906 to -0.1507	Yes	***	0.0006				0.1 vs. 1	-0.3665	-0.6831 to -0.04998	Yes	*	0.0154				0.1 vs. 1	-0.1275	-0.3651 to 0.1101	No	ns	0.6201				0.1 vs. 1	0.2979	0.1104 to 0.4854	Yes	***	0.0004				0.1 vs. 1	0.1131	-0.003875 to 0.2300
		0.1 vs. 10	0.4892	0.3892 to 0.5892	Yes	****	<0.0001				0.1 vs. 10	-1.326	-1.596 to -1.056	Yes	****	<0.0001				0.1 vs. 10	-0.6409	-0.9574 to -0.3244	Yes	****	<0.0001				0.1 vs. 10	-0.555	-0.7926 to -0.3174	Yes	****	<0.0001				0.1 vs. 10	0.4731	0.2856 to 0.6606	Yes	****	<0.0001				0.1 vs. 10	0.2934	0.1765 to 0.4103
		1 vs. 10	0.1268	0.02679 to 0.2268	Yes	**	0.0064				1 vs. 10	-0.9049	-1.175 to -0.6349	Yes	****	<0.0001				1 vs. 10	-0.2744	-0.5909 to 0.04216	No	ns	0.1228				1 vs. 10	-0.4275	-0.6651 to -0.1899	Yes	****	<0.0001				1 vs. 10	0.1752	-0.01228 to 0.3627	No	ns	0.0788				1 vs. 10	0.1803	0.06341 to 0.2973
[truncated: 20 more columns]

## Sheet: Supplementary Fig. 6d
Supplementary Fig. 6d
		Oscar Relative mRNA expression levels														Col2a1 Relative mRNA expression levels														Acan Relative mRNA expression levels														Sox9 Relative mRNA expression levels
		Veh						5-ASA								Veh						5-ASA								Veh						5-ASA								Veh
		COLpep														COLpep														COLpep														COLpep
mRNA levels	Independent primary culture	0	6	12	24	36	48	0	6	12	24	36	48		Independent primary culture	0	6	12	24	36	48	0	6	12	24	36	48		Independent primary culture	0	6	12	24	36	48	0	6	12	24	36	48		Independent primary culture	0	6	12	24	36	48
	#1	1	1.2313	1.4419	1.8269	3.2745	2.9389	0.9439	1.1143	1.1965	1.3617	1.6439	1.8143		#1	1	0.3701	0.324	0.2722	0.1991	0.1223	1.0965	0.4617	0.4439	0.5143	0.5965	0.6617		#1	1	0.7181	0.6734	0.5914	0.4763	0.3685	1.0439	0.896	0.7964	0.6964	0.6006	0.6888		#1	1	0.7773	0.7277	0.6546	0.2064	0.2429
	#2	1	1.5408	1.8679	1.6692	3.2466	2.8959	1.0017	1.1524	1.0473	1.1966	1.4463	1.0463		#2	1	0.3031	0.2221	0.1058	0.1928	0.1735	1.0427	0.4427	0.3432	0.3234	0.5464	0.7564		#2	1	0.7211	0.6116	0.5472	0.3636	0.2136	1.1017	0.8439	0.8143	0.7965	0.7536	0.6211		#2	1	0.8143	0.6965	0.4617	0.3439	0.1843
	#3	1	1.3813	1.3281	1.9656	3.0319	2.0373	1.0485	1.3042	1.3999	1.3961	1.4159	1.4782		#3	1	0.4029	0.2971	0.175	0.1635	0.1367	0.9801	0.3652	0.4299	0.4723	0.5326	0.5014		#3	1	0.7617	0.6439	0.5143	0.4617	0.2763	0.9928	0.8449	0.7997	0.8896	0.8965	0.5116		#3	1	0.7964	0.6958	0.3464	0.3017	0.2003
	Average	1	1.38447	1.54597	1.82057	3.18433	2.62403	0.998033	1.1903	1.21457	1.31813	1.50203	1.44627		Average	1	0.3587	0.281067	0.184333	0.185133	0.144167	1.03977	0.4232	0.405667	0.436667	0.5585	0.639833		Average	1	0.733633	0.642967	0.550967	0.433867	0.286133	1.04613	0.8616	0.803467	0.794167	0.750233	0.607167		Average	1	0.796	0.706667	0.487567	0.284	0.209167
	s.e.m.	0	0.089359	0.164285	0.0856219	0.076641	0.293629	0.030251	0.0580023	0.102187	0.0615727	0.0714741	0.222277		s.e.m.	0	0.0293682	0.0304888	0.0482617	0.0109685	0.0152444	0.0336338	0.0295141	0.0314937	0.0579166	0.0194131	0.0744197		s.e.m.	0	0.01406	0.0178462	0.0223364	0.0353852	0.0449853	0.0314565	0.0172024	0.0054998	0.0557842	0.0854356	0.0516255		s.e.m.	0	0.0106829	0.0105186	0.0899048	0.0406675	0.0174876
	p value (vs. Veh)	-	-	-	-	-	-	>0.9999	>0.9999	0.9976	0.5624	<0.0001	<0.0001		p value (vs. Veh)	-	-	-	-	-	-	0.9749	0.7978	0.1504	0.0004	<0.0001	<0.0001		p value (vs. Veh)	-	-	-	-	-	-	0.9605	0.1716	0.0488	0.0013	<0.0001	<0.0001		p value (vs. Veh)	-	-	-	-	-	-
	Two-way ANOVA (with Sidak's multiple comparisons test)	Mean Diff.	95.00% CI of diff.	Significant?	Summary	Adjusted P Value									Two-way ANOVA (with Sidak's multiple comparisons test)	Mean Diff.	95.00% CI of diff.	Significant?	Summary	Adjusted P Value									Two-way ANOVA (with Sidak's multiple comparisons test)	Mean Diff.	95.00% CI of diff.	Significant?	Summary	Adjusted P Value									Two-way ANOVA (with Sidak's multiple comparisons test)	Mean Diff.	95.00% CI of diff.	Significant?	Summary	Adjusted P Value
	0:Veh vs. 0:5-ASA	0.00196667	-0.7131298126 to 0.7170631459	No	ns	>0.9999										-0.0397667	-0.1911401232 to 0.1116067899	No	ns	0.9749										-0.0461333	-0.2060614078 to 0.1137947411	No	ns	0.9605										-0.076	-0.2645912052 to 0.1125912052	No	ns	0.8351
	6:Veh vs. 6:5-ASA	0.194167	-0.5209298126 to 0.9092631459	No	ns	>0.9999										-0.0645	-0.2158734565 to 0.08687345654	No	ns	0.7978										-0.127967	-0.2878947411 to 0.03196140780	No	ns	0.1716										-0.2613	-0.4498912052 to -0.07270879479	Yes	**	0.0034
	12:Veh vs. 12:5-ASA	0.3314	-0.3836964792 to 1.046496479	No	ns	0.9976										-0.1246	-0.2759734565 to 0.02677345654	No	ns	0.1504										-0.1605	-0.3204280745 to -0.0005719255375	Yes	*	0.0488										-0.201733	-0.3903245385 to -0.01314212812	Yes	*	0.0314
	24:Veh vs. 24:5-ASA	0.502433	-0.2126631459 to 1.217529813	No	ns	0.5624										-0.252333	-0.4037067899 to -0.1009598768	Yes	***	0.0004										-0.2432	-0.4031280745 to -0.08327192554	Yes	**	0.0013										-0.3207	-0.5092912052 to -0.1321087948	Yes	***	0.0003
	36:Veh vs. 36:5-ASA	1.6823	0.9672035208 to 2.397396479	Yes	****	<0.0001										-0.373367	-0.5247401232 to -0.2219932101	Yes	****	<0.0001										-0.316367	-0.4762947411 to -0.1564385922	Yes	****	<0.0001										-0.427767	-0.6163578719 to -0.2391754615	Yes	****	<0.0001
	48:Veh vs. 48:5-ASA	1.17777	0.4626701874 to 1.892863146	Yes	****	<0.0001										-0.495667	-0.6470401232 to -0.3442932101	Yes	****	<0.0001										-0.321033	-0.4809614078 to -0.1611052589	Yes	****	<0.0001										-0.4065	-0.5950912052 to -0.2179087948	Yes	****	<0.0001
[truncated: 58 more columns]
