# Supplementary material for: 5-aminosalicylic acid suppresses osteoarthritis through the OSCAR-PPARγ axis
Source: Nat Commun. 2024 Feb 3;15:1024. doi: 10.1038/s41467-024-45174-6 (PMC10838344; doi:10.1038/s41467-024-45174-6)
Supplement: Supplementary file 5 — Source Data [file 41467_2024_45174_MOESM5_ESM.zip › Source Data Supplementary Fig. 7.xlsx]

## Sheet: Supplementary Fig. 7b
Supplementary Fig. 7b
		p-ERK1/2 / ERK1/2 ratio										p-JNK1/2 / JNK1/2 ratio										p-p38 / p38 ratio										IκBα / GAPDH ratio										p-p65 / p65 ratio
		Veh				5-ASA						Veh				5-ASA						Veh				5-ASA						Veh				5-ASA						Veh				5-ASA
		COLpep										COLpep										COLpep										COLpep										COLpep
blot quant.	Independent primary culture	0	5	15	30	0	5	15	30		Independent primary culture	0	5	15	30	0	5	15	30		Independent primary culture	0	5	15	30	0	5	15	30		Independent primary culture	0	5	15	30	0	5	15	30		Independent primary culture	0	5	15	30	0	5	15	30
	#1	0.0211	1.1229	0.9883	0.2117	0.0281	1.1432	1.0542	0.1538		#1	0.0158	0.8736	0.9152	0.1554	0.0545	0.9455	0.7124	0.0334		#1	0.0348	1.4485	0.5458	0.2448	0.0584	1.2237	0.5418	0.2165		#1	0.5172	0.0215	0.0186	0.0546	0.5128	0.0123	0.0144	0.0941		#1	0.0035	0.7562	0.0537	0.0572	0.0022	0.8138	0.0527	0.0183
	#2	0.0157	1.2224	1.0191	0.2409	0.0174	1.2586	1.0889	0.1499		#2	0.0234	0.9165	0.8585	0.0996	0.0378	0.8439	0.7611	0.0545		#2	0.0741	1.3522	0.7233	0.2183	0.0377	1.4524	0.3534	0.2482		#2	0.4185	0.0116	0.0114	0.0844	0.5043	0.0212	0.0095	0.0654		#2	0.0054	0.7822	0.0618	0.0466	0.0018	0.7574	0.0667	0.0256
	#3	0.0195	1.3853	1.0554	0.2863	0.0118	0.8798	0.9933	0.1377		#3	0.0265	0.9277	0.7829	0.1235	0.0102	0.8288	0.8165	0.0478		#3	0.0828	1.3989	0.6484	0.1964	0.1147	1.4991	0.4861	0.1778		#3	0.4875	0.0254	0.0317	0.0822	0.5795	0.0174	0.0083	0.0821		#3	0.0019	0.8187	0.0733	0.0198	0.0062	0.7298	0.0745	0.0345
	Average	0.0187667	1.24353	1.02093	0.2463	0.0191	1.09387	1.04547	0.147133		Average	0.0219	0.905933	0.8522	0.126167	0.0341667	0.872733	0.763333	0.0452333		Average	0.0639	1.39987	0.639167	0.219833	0.0702667	1.39173	0.460433	0.214167		Average	0.4744	0.0195	0.0205667	0.0737333	0.5322	0.0169667	0.0107333	0.0805333		Average	0.0036	0.7857	0.0629333	0.0412	0.0034	0.767	0.0646333	0.0261333
	s.e.m.	0.00160139	0.0764818	0.0193918	0.0217038	0.00478156	0.112098	0.0279407	0.00484917		s.e.m.	0.00317857	0.0164868	0.0383214	0.0161632	0.0129167	0.0366435	0.0300718	0.00622477		s.e.m.	0.0147652	0.0278036	0.0514474	0.0139929	0.0230063	0.0850914	0.05588	0.0203562		s.e.m.	0.0292354	0.00410731	0.00594203	0.00958772	0.0237769	0.00257833	0.00186577	0.00832193		s.e.m.	0.0010116	0.0181269	0.00568634	0.0111289	0.00140475	0.0247192	0.00637739	0.00468413
	p value (vs. Veh)	-	-	-	-	>0.9999	0.7676	>0.9999	0.9962		p value (vs. Veh)	-	-	-	-	>0.9999	>0.9999	0.3833	0.5439		p value (vs. Veh)	-	-	-	-	>0.9999	>0.9999	0.2523	>0.9999		p value (vs. Veh)	-	-	-	-	0.2776	>0.9999	>0.9999	>0.9999		p value (vs. Veh)	-	-	-	-	>0.9999	>0.9999	>0.9999	>0.9999
	Two-way ANOVA (with Sidak's multiple comparisons test)	Mean Diff.	95.00% CI of diff.	Significant?	Summary	Adjusted P Value					Two-way ANOVA (with Sidak's multiple comparisons test)	Mean Diff.	95.00% CI of diff.	Significant?	Summary						Two-way ANOVA (with Sidak's multiple comparisons test)	Mean Diff.	95.00% CI of diff.	Significant?	Summary						Two-way ANOVA (with Sidak's multiple comparisons test)	Mean Diff.	95.00% CI of diff.	Significant?	Summary						Two-way ANOVA (with Sidak's multiple comparisons test)	Mean Diff.	95.00% CI of diff.	Significant?	Summary
	0:DMSO vs. 0:5-ASA	-0.000333333	-0.2645603712 to 0.2638937045	No	ns	>0.9999					0:DMSO vs. 0:5-ASA	-0.0122667	-0.1368166651 to 0.1122833317	No	ns	>0.9999					0:DMSO vs. 0:5-ASA	-0.00636667	-0.2357354810 to 0.2230021476	No	ns	>0.9999					0:DMSO vs. 0:5-ASA	-0.0578	-0.1333709293 to 0.01777092934	No	ns	0.2776					0:DMSO vs. 0:5-ASA	0.0002	-0.09826704661 to 0.09866704661	No	ns	>0.9999
	5:DMSO vs. 5:5-ASA	0.149667	-0.1145603712 to 0.4138937045	No	ns	0.7676					5:DMSO vs. 5:5-ASA	0.0332	-0.09134999840 to 0.1577499984	No	ns	>0.9999					5:DMSO vs. 5:5-ASA	0.00813333	-0.2212354810 to 0.2375021476	No	ns	>0.9999					5:DMSO vs. 5:5-ASA	0.00253333	-0.07303759601 to 0.07810426268	No	ns	>0.9999					5:DMSO vs. 5:5-ASA	0.0187	-0.07976704661 to 0.1171670466	No	ns	>0.9999
	15:DMSO vs. 15:5-ASA	-0.0245333	-0.2887603712 to 0.2396937045	No	ns	>0.9999					15:DMSO vs. 15:5-ASA	0.0888667	-0.03568333174 to 0.2134166651	No	ns	0.3833					15:DMSO vs. 15:5-ASA	0.178733	-0.05063548096 to 0.4081021476	No	ns	0.2523					15:DMSO vs. 15:5-ASA	0.00983333	-0.06573759601 to 0.08540426268	No	ns	>0.9999					15:DMSO vs. 15:5-ASA	-0.0017	-0.06522715714 to 0.06182715714	No	ns	>0.9999
	30:DMSO vs. 30:5-ASA	0.0991667	-0.1650603712 to 0.3633937045	No	ns	0.9962					30:DMSO vs. 30:5-ASA	0.0809333	-0.04361666507 to 0.2054833317	No	ns	0.5439					30:DMSO vs. 30:5-ASA	0.00566667	-0.2237021476 to 0.2350354810	No	ns	>0.9999					30:DMSO vs. 30:5-ASA	-0.0068	-0.08237092934 to 0.06877092934	No	ns	>0.9999					30:DMSO vs. 30:5-ASA	0.0150667	-0.08340037994 to 0.1135337133	No	ns	>0.9999
